# Supplementary material for: Slowly walking down to the more food: relative quantity discrimination in African spurred tortoises (Centrochelys sulcata)
Source: Anim Cogn. 2023 Jul 21;26(5):1675–83. doi: 10.1007/s10071-023-01812-y (PMC10442272; doi:10.1007/s10071-023-01812-y)
Supplement: Supplementary file 3 — Supplementary file3 Raw datasheets for the present study. Data are arranged in the order of date. Information for spatial configuration of food items are also provided (XLSX 115 KB) [file 10071_2023_1812_MOESM3_ESM.xlsx]

## Sheet: Data
Data#	Participant	Repetition	Session	Stimuli	Large	Small	Weber	Cor	Error	Total	logLarger	logWeber	Temperature
1	Mike	1	17	2-1	2	1	1	3	3	6	0.301	0	30.2
2	Mike	2	25	2-1	2	1	1	4	2	6	0.301	0	29.5
3	Mike	3	51	2-1	2	1	1	4	2	6	0.301	0	21.2
4	Mike	4	68	2-1	2	1	1	4	2	6	0.301	0	25.7
5	Mike	5	85	2-1	2	1	1	4	2	6	0.301	0	23.1
6	Mike	6	106	2-1	2	1	1	4	2	6	0.301	0	26.4
7	Mike	1	6	3-1	3	1	2	6	0	6	0.4771	0.301	31.6
8	Mike	2	10	3-1	3	1	2	5	1	6	0.4771	0.301	31.3
9	Mike	3	29	3-1	3	1	2	5	1	6	0.4771	0.301	31.2
10	Mike	4	72	3-1	3	1	2	4	2	6	0.4771	0.301	28
11	Mike	5	86	3-1	3	1	2	5	1	6	0.4771	0.301	23.2
12	Mike	6	107	3-1	3	1	2	5	1	6	0.4771	0.301	26.4
13	Mike	1	4	3-2	3	2	0.5	4	2	6	0.4771	-0.301	30.3
14	Mike	2	40	3-2	3	2	0.5	4	2	6	0.4771	-0.301	30
15	Mike	3	56	3-2	3	2	0.5	3	3	6	0.4771	-0.301	23.6
16	Mike	4	73	3-2	3	2	0.5	4	2	6	0.4771	-0.301	21.9
17	Mike	5	87	3-2	3	2	0.5	2	4	6	0.4771	-0.301	23.2
18	Mike	6	108	3-2	3	2	0.5	5	1	6	0.4771	-0.301	26.9
19	Mike	1	1	4-1	4	1	3	5	1	6	0.6021	0.4771	28.1
20	Mike	2	22	4-1	4	1	3	5	1	6	0.6021	0.4771	31.2
21	Mike	3	50	4-1	4	1	3	6	0	6	0.6021	0.4771	21.5
22	Mike	4	76	4-1	4	1	3	5	1	6	0.6021	0.4771	23.6
23	Mike	5	88	4-1	4	1	3	6	0	6	0.6021	0.4771	25
24	Mike	6	109	4-1	4	1	3	4	2	6	0.6021	0.4771	24.1
25	Mike	1	16	4-2	4	2	1	5	1	6	0.6021	0	31.9
26	Mike	2	28	4-2	4	2	1	6	0	6	0.6021	0	28.4
27	Mike	3	48	4-2	4	2	1	4	2	6	0.6021	0	25.5
28	Mike	4	84	4-2	4	2	1	4	2	6	0.6021	0	25.6
29	Mike	5	89	4-2	4	2	1	5	1	6	0.6021	0	24.9
30	Mike	6	110	4-2	4	2	1	5	1	6	0.6021	0	23.6
31	Mike	1	6	4-3	4	3	0.333	4	2	6	0.6021	-0.4776	31.9
32	Mike	2	32	4-3	4	3	0.333	4	2	6	0.6021	-0.4776	27.5
33	Mike	3	52	4-3	4	3	0.333	3	3	6	0.6021	-0.4776	21.2
34	Mike	4	75	4-3	4	3	0.333	4	2	6	0.6021	-0.4776	22.6
35	Mike	5	90	4-3	4	3	0.333	2	4	6	0.6021	-0.4776	24.5
36	Mike	6	111	4-3	4	3	0.333	5	1	6	0.6021	-0.4776	23.6
37	Mike	1	3	5-1	5	1	4	5	1	6	0.699	0.6021	28.3
38	Mike	2	31	5-1	5	1	4	6	0	6	0.699	0.6021	30.6
39	Mike	3	62	5-1	5	1	4	4	2	6	0.699	0.6021	26.5
40	Mike	4	78	5-1	5	1	4	4	2	6	0.699	0.6021	24.3
41	Mike	5	91	5-1	5	1	4	4	2	6	0.699	0.6021	23.3
42	Mike	6	112	5-1	5	1	4	4	2	6	0.699	0.6021	23
43	Mike	1	12	5-2	5	2	1.5	5	1	6	0.699	0.1761	32.8
44	Mike	2	35	5-2	5	2	1.5	4	2	6	0.699	0.1761	28.9
45	Mike	3	58	5-2	5	2	1.5	4	2	6	0.699	0.1761	23.6
46	Mike	4	81	5-2	5	2	1.5	6	0	6	0.699	0.1761	26.3
47	Mike	5	92	5-2	5	2	1.5	4	2	6	0.699	0.1761	23.1
48	Mike	6	113	5-2	5	2	1.5	2	4	6	0.699	0.1761	21.1
49	Mike	1	19	5-3	5	3	0.667	4	2	6	0.699	-0.1759	30.7
50	Mike	2	38	5-3	5	3	0.667	2	4	6	0.699	-0.1759	28.5
51	Mike	3	47	5-3	5	3	0.667	4	2	6	0.699	-0.1759	24.6
52	Mike	4	77	5-3	5	3	0.667	3	3	6	0.699	-0.1759	24.1
53	Mike	5	93	5-3	5	3	0.667	5	1	6	0.699	-0.1759	23.3
54	Mike	6	114	5-3	5	3	0.667	2	4	6	0.699	-0.1759	20.8
55	Mike	1	8	5-4	5	4	0.25	4	2	6	0.699	-0.6021	27.2
56	Mike	2	42	5-4	5	4	0.25	3	3	6	0.699	-0.6021	28.3
57	Mike	3	55	5-4	5	4	0.25	2	4	6	0.699	-0.6021	23.8
58	Mike	4	71	5-4	5	4	0.25	1	5	6	0.699	-0.6021	27.8
59	Mike	5	94	5-4	5	4	0.25	3	3	6	0.699	-0.6021	24
60	Mike	6	115	5-4	5	4	0.25	1	5	6	0.699	-0.6021	32.5
61	Mike	1	21	6-1	6	1	5	4	2	6	0.7782	0.699	30.8
62	Mike	2	34	6-1	6	1	5	5	1	6	0.7782	0.699	28.1
63	Mike	3	46	6-1	6	1	5	6	0	6	0.7782	0.699	26.2
64	Mike	4	79	6-1	6	1	5	5	1	6	0.7782	0.699	26.9
65	Mike	5	95	6-1	6	1	5	5	1	6	0.7782	0.699	22.6
66	Mike	6	116	6-1	6	1	5	6	0	6	0.7782	0.699	34.3
67	Mike	1	7	6-2	6	2	2	1	5	6	0.7782	0.301	26.8
68	Mike	2	27	6-2	6	2	2	2	4	6	0.7782	0.301	28.1
69	Mike	3	49	6-2	6	2	2	5	1	6	0.7782	0.301	25.7
70	Mike	4	66	6-2	6	2	2	5	1	6	0.7782	0.301	29.3
71	Mike	5	96	6-2	6	2	2	3	3	6	0.7782	0.301	22.1
72	Mike	6	117	6-2	6	2	2	6	0	6	0.7782	0.301	37.4
73	Mike	1	9	6-3	6	3	1	4	2	6	0.7782	0	28.6
74	Mike	2	26	6-3	6	3	1	3	3	6	0.7782	0	29.9
75	Mike	3	57	6-3	6	3	1	6	0	6	0.7782	0	23.1
76	Mike	4	69	6-3	6	3	1	2	4	6	0.7782	0	25.7
77	Mike	5	97	6-3	6	3	1	5	1	6	0.7782	0	21.2
78	Mike	6	118	6-3	6	3	1	3	3	6	0.7782	0	22.7
79	Mike	1	14	6-4	6	4	0.5	4	2	6	0.7782	-0.301	31.3
80	Mike	2	41	6-4	6	4	0.5	4	2	6	0.7782	-0.301	29.7
81	Mike	3	59	6-4	6	4	0.5	3	3	6	0.7782	-0.301	23.8
82	Mike	4	74	6-4	6	4	0.5	4	2	6	0.7782	-0.301	22.1
83	Mike	5	98	6-4	6	4	0.5	4	2	6	0.7782	-0.301	22.3
84	Mike	6	119	6-4	6	4	0.5	3	3	6	0.7782	-0.301	32.9
85	Mike	1	11	6-5	6	5	0.2	4	2	6	0.7782	-0.699	32.9
86	Mike	2	37	6-5	6	5	0.2	4	2	6	0.7782	-0.699	30.8
87	Mike	3	45	6-5	6	5	0.2	4	2	6	0.7782	-0.699	25.9
88	Mike	4	67	6-5	6	5	0.2	4	2	6	0.7782	-0.699	25.5
89	Mike	5	99	6-5	6	5	0.2	2	4	6	0.7782	-0.699	22.4
90	Mike	6	120	6-5	6	5	0.2	3	3	6	0.7782	-0.699	37.4
91	Mike	1	15	7-1	7	1	6	5	1	6	0.8451	0.7782	31.7
92	Mike	2	24	7-1	7	1	6	5	1	6	0.8451	0.7782	23.7
93	Mike	3	63	7-1	7	1	6	5	1	6	0.8451	0.7782	26.4
94	Mike	4	65	7-1	7	1	6	4	2	6	0.8451	0.7782	28.9
95	Mike	5	100	7-1	7	1	6	2	4	6	0.8451	0.7782	26
96	Mike	6	121	7-1	7	1	6	6	0	6	0.8451	0.7782	21.5
97	Mike	1	18	7-2	7	2	2.5	5	1	6	0.8451	0.3979	30.6
98	Mike	2	36	7-2	7	2	2.5	5	1	6	0.8451	0.3979	29.9
99	Mike	3	44	7-2	7	2	2.5	2	4	6	0.8451	0.3979	25.5
100	Mike	4	64	7-2	7	2	2.5	0	6	6	0.8451	0.3979	28.8
101	Mike	5	101	7-2	7	2	2.5	5	1	6	0.8451	0.3979	27.4
102	Mike	6	122	7-2	7	2	2.5	3	3	6	0.8451	0.3979	21.2
103	Mike	1	13	7-3	7	3	1.333	5	1	6	0.8451	0.1248	32.8
104	Mike	2	33	7-3	7	3	1.333	5	1	6	0.8451	0.1248	27.8
105	Mike	3	43	7-3	7	3	1.333	4	2	6	0.8451	0.1248	28.3
106	Mike	4	80	7-3	7	3	1.333	4	2	6	0.8451	0.1248	26.6
107	Mike	5	102	7-3	7	3	1.333	4	2	6	0.8451	0.1248	27.2
108	Mike	6	123	7-3	7	3	1.333	5	1	6	0.8451	0.1248	20.8
109	Mike	1	5	7-4	7	4	0.75	4	2	6	0.8451	-0.1249	30.5
110	Mike	2	39	7-4	7	4	0.75	5	1	6	0.8451	-0.1249	28.5
111	Mike	3	60	7-4	7	4	0.75	3	3	6	0.8451	-0.1249	26.4
112	Mike	4	70	7-4	7	4	0.75	2	4	6	0.8451	-0.1249	27.4
113	Mike	5	103	7-4	7	4	0.75	3	3	6	0.8451	-0.1249	27.6
114	Mike	6	124	7-4	7	4	0.75	5	1	6	0.8451	-0.1249	15.8
115	Mike	1	2	7-5	7	5	0.4	1	5	6	0.8451	-0.3979	28.1
116	Mike	2	23	7-5	7	5	0.4	1	5	6	0.8451	-0.3979	23.4
117	Mike	3	54	7-5	7	5	0.4	4	2	6	0.8451	-0.3979	23.7
118	Mike	4	83	7-5	7	5	0.4	4	2	6	0.8451	-0.3979	25.5
119	Mike	5	104	7-5	7	5	0.4	1	5	6	0.8451	-0.3979	28.5
120	Mike	6	125	7-5	7	5	0.4	5	1	6	0.8451	-0.3979	15.8
121	Mike	1	20	7-6	7	6	0.167	4	2	6	0.8451	-0.7773	30.7
122	Mike	2	30	7-6	7	6	0.167	3	3	6	0.8451	-0.7773	30.4
123	Mike	3	61	7-6	7	6	0.167	4	2	6	0.8451	-0.7773	26.5
124	Mike	4	82	7-6	7	6	0.167	3	3	6	0.8451	-0.7773	25.6
125	Mike	5	105	7-6	7	6	0.167	4	2	6	0.8451	-0.7773	30.4
126	Mike	6	126	7-6	7	6	0.167	3	3	6	0.8451	-0.7773	16
127	Rikutaro	1	15	2-1	2	1	1	5	1	6	0.301	0	26.2
128	Rikutaro	2	32	2-1	2	1	1	6	0	6	0.301	0	30.7
129	Rikutaro	3	52	2-1	2	1	1	5	1	6	0.301	0	26.2
130	Rikutaro	4	68	2-1	2	1	1	6	0	6	0.301	0	25.3
131	Rikutaro	5	85	2-1	2	1	1	4	2	6	0.301	0	23.4
132	Rikutaro	6	106	2-1	2	1	1	4	2	6	0.301	0	26.1
133	Rikutaro	1	12	3-1	3	1	2	4	2	6	0.4771	0.301	29.2
134	Rikutaro	2	39	3-1	3	1	2	5	1	6	0.4771	0.301	26.1
135	Rikutaro	3	58	3-1	3	1	2	4	2	6	0.4771	0.301	23.4
136	Rikutaro	4	72	3-1	3	1	2	5	1	6	0.4771	0.301	27.1
137	Rikutaro	5	86	3-1	3	1	2	6	0	6	0.4771	0.301	23.8
138	Rikutaro	6	107	3-1	3	1	2	5	1	6	0.4771	0.301	26.3
139	Rikutaro	1	2	3-2	3	2	0.5	4	2	6	0.4771	-0.301	28.8
140	Rikutaro	2	23	3-2	3	2	0.5	4	2	6	0.4771	-0.301	29.9
141	Rikutaro	3	59	3-2	3	2	0.5	4	2	6	0.4771	-0.301	24.1
142	Rikutaro	4	73	3-2	3	2	0.5	5	1	6	0.4771	-0.301	23.1
143	Rikutaro	5	87	3-2	3	2	0.5	4	2	6	0.4771	-0.301	24.5
144	Rikutaro	6	108	3-2	3	2	0.5	4	2	6	0.4771	-0.301	26.7
145	Rikutaro	1	17	4-1	4	1	3	6	0	6	0.6021	0.4771	26.3
146	Rikutaro	2	27	4-1	4	1	3	4	2	6	0.6021	0.4771	29.5
147	Rikutaro	3	54	4-1	4	1	3	3	3	6	0.6021	0.4771	21.4
148	Rikutaro	4	76	4-1	4	1	3	5	1	6	0.6021	0.4771	24.9
149	Rikutaro	5	88	4-1	4	1	3	5	1	6	0.6021	0.4771	21.4
150	Rikutaro	6	109	4-1	4	1	3	5	1	6	0.6021	0.4771	25.3
151	Rikutaro	1	7	4-2	4	2	1	4	2	6	0.6021	0	31.9
152	Rikutaro	2	30	4-2	4	2	1	3	3	6	0.6021	0	28.2
153	Rikutaro	3	56	4-2	4	2	1	3	3	6	0.6021	0	22.4
154	Rikutaro	4	84	4-2	4	2	1	3	3	6	0.6021	0	25.8
155	Rikutaro	5	89	4-2	4	2	1	6	0	6	0.6021	0	24.1
156	Rikutaro	6	110	4-2	4	2	1	4	2	6	0.6021	0	24.4
157	Rikutaro	1	13	4-3	4	3	0.333	4	2	6	0.6021	-0.4776	30.1
158	Rikutaro	2	40	4-3	4	3	0.333	6	0	6	0.6021	-0.4776	26.7
159	Rikutaro	3	55	4-3	4	3	0.333	1	5	6	0.6021	-0.4776	21.4
160	Rikutaro	4	75	4-3	4	3	0.333	3	3	6	0.6021	-0.4776	23.7
161	Rikutaro	5	90	4-3	4	3	0.333	3	3	6	0.6021	-0.4776	24.8
162	Rikutaro	6	111	4-3	4	3	0.333	4	2	6	0.6021	-0.4776	24.4
163	Rikutaro	1	19	5-1	5	1	4	5	1	6	0.699	0.6021	30.2
164	Rikutaro	2	41	5-1	5	1	4	5	1	6	0.699	0.6021	27.3
165	Rikutaro	3	45	5-1	5	1	4	4	2	6	0.699	0.6021	28.5
166	Rikutaro	4	78	5-1	5	1	4	6	0	6	0.699	0.6021	25.2
167	Rikutaro	5	91	5-1	5	1	4	6	0	6	0.699	0.6021	24.4
168	Rikutaro	6	112	5-1	5	1	4	5	1	6	0.699	0.6021	20.8
169	Rikutaro	1	14	5-2	5	2	1.5	3	3	6	0.699	0.1761	30.6
170	Rikutaro	2	28	5-2	5	2	1.5	4	2	6	0.699	0.1761	25.7
171	Rikutaro	3	61	5-2	5	2	1.5	4	2	6	0.699	0.1761	24.5
172	Rikutaro	4	81	5-2	5	2	1.5	5	1	6	0.699	0.1761	27.1
173	Rikutaro	5	92	5-2	5	2	1.5	4	2	6	0.699	0.1761	24.4
174	Rikutaro	6	113	5-2	5	2	1.5	3	3	6	0.699	0.1761	24.1
175	Rikutaro	1	16	5-3	5	3	0.667	4	2	6	0.699	-0.1759	26.8
176	Rikutaro	2	24	5-3	5	3	0.667	5	1	6	0.699	-0.1759	23.7
177	Rikutaro	3	43	5-3	5	3	0.667	2	4	6	0.699	-0.1759	29.5
178	Rikutaro	4	77	5-3	5	3	0.667	4	2	6	0.699	-0.1759	25.1
179	Rikutaro	5	93	5-3	5	3	0.667	6	0	6	0.699	-0.1759	23.4
180	Rikutaro	6	114	5-3	5	3	0.667	3	3	6	0.699	-0.1759	29
181	Rikutaro	1	21	5-4	5	4	0.25	4	2	6	0.699	-0.6021	30.2
182	Rikutaro	2	29	5-4	5	4	0.25	4	2	6	0.699	-0.6021	27.5
183	Rikutaro	3	63	5-4	5	4	0.25	4	2	6	0.699	-0.6021	26.4
184	Rikutaro	4	71	5-4	5	4	0.25	3	3	6	0.699	-0.6021	26.5
185	Rikutaro	5	94	5-4	5	4	0.25	3	3	6	0.699	-0.6021	21.7
186	Rikutaro	6	115	5-4	5	4	0.25	2	4	6	0.699	-0.6021	24.2
187	Rikutaro	1	9	6-1	6	1	5	6	0	6	0.7782	0.699	29.2
188	Rikutaro	2	31	6-1	6	1	5	4	2	6	0.7782	0.699	29.1
189	Rikutaro	3	60	6-1	6	1	5	5	1	6	0.7782	0.699	24.4
190	Rikutaro	4	79	6-1	6	1	5	6	0	6	0.7782	0.699	25.1
191	Rikutaro	5	95	6-1	6	1	5	6	0	6	0.7782	0.699	21.7
192	Rikutaro	6	116	6-1	6	1	5	5	1	6	0.7782	0.699	24
193	Rikutaro	1	5	6-2	6	2	2	5	1	6	0.7782	0.301	26.1
194	Rikutaro	2	25	6-2	6	2	2	5	1	6	0.7782	0.301	23.7
195	Rikutaro	3	46	6-2	6	2	2	6	0	6	0.7782	0.301	28.4
196	Rikutaro	4	66	6-2	6	2	2	5	1	6	0.7782	0.301	28.7
197	Rikutaro	5	96	6-2	6	2	2	6	0	6	0.7782	0.301	21.4
198	Rikutaro	6	117	6-2	6	2	2	4	2	6	0.7782	0.301	28
199	Rikutaro	1	11	6-3	6	3	1	3	3	6	0.7782	0	32.8
200	Rikutaro	2	42	6-3	6	3	1	3	3	6	0.7782	0	27.8
201	Rikutaro	3	51	6-3	6	3	1	4	2	6	0.7782	0	26.2
202	Rikutaro	4	69	6-3	6	3	1	6	0	6	0.7782	0	25.4
203	Rikutaro	5	97	6-3	6	3	1	4	2	6	0.7782	0	22.8
204	Rikutaro	6	118	6-3	6	3	1	3	3	6	0.7782	0	22.1
205	Rikutaro	1	3	6-4	6	4	0.5	2	4	6	0.7782	-0.301	28.2
206	Rikutaro	2	37	6-4	6	4	0.5	6	0	6	0.7782	-0.301	28.3
207	Rikutaro	3	49	6-4	6	4	0.5	3	3	6	0.7782	-0.301	26.6
208	Rikutaro	4	74	6-4	6	4	0.5	5	1	6	0.7782	-0.301	23.6
209	Rikutaro	5	98	6-4	6	4	0.5	4	2	6	0.7782	-0.301	23.9
210	Rikutaro	6	119	6-4	6	4	0.5	4	2	6	0.7782	-0.301	32.9
211	Rikutaro	1	18	6-5	6	5	0.2	3	3	6	0.7782	-0.699	28.4
212	Rikutaro	2	35	6-5	6	5	0.2	3	3	6	0.7782	-0.699	26.6
213	Rikutaro	3	47	6-5	6	5	0.2	1	5	6	0.7782	-0.699	26.3
214	Rikutaro	4	67	6-5	6	5	0.2	2	4	6	0.7782	-0.699	24.7
215	Rikutaro	5	99	6-5	6	5	0.2	3	3	6	0.7782	-0.699	24.5
216	Rikutaro	6	120	6-5	6	5	0.2	2	4	6	0.7782	-0.699	37.4
217	Rikutaro	1	6	7-1	7	1	6	6	0	6	0.8451	0.7782	26.5
218	Rikutaro	2	26	7-1	7	1	6	6	0	6	0.8451	0.7782	27.4
219	Rikutaro	3	44	7-1	7	1	6	6	0	6	0.8451	0.7782	30
220	Rikutaro	4	65	7-1	7	1	6	6	0	6	0.8451	0.7782	27.9
221	Rikutaro	5	100	7-1	7	1	6	5	1	6	0.8451	0.7782	26.9
222	Rikutaro	6	121	7-1	7	1	6	5	1	6	0.8451	0.7782	20.3
223	Rikutaro	1	10	7-2	7	2	2.5	4	2	6	0.8451	0.3979	32.4
224	Rikutaro	2	36	7-2	7	2	2.5	3	3	6	0.8451	0.3979	27.2
225	Rikutaro	3	57	7-2	7	2	2.5	5	1	6	0.8451	0.3979	22.7
226	Rikutaro	4	64	7-2	7	2	2.5	3	3	6	0.8451	0.3979	27.5
227	Rikutaro	5	101	7-2	7	2	2.5	4	2	6	0.8451	0.3979	27.3
228	Rikutaro	6	122	7-2	7	2	2.5	2	4	6	0.8451	0.3979	19.8
229	Rikutaro	1	1	7-3	7	3	1.333	3	3	6	0.8451	0.1248	26.6
230	Rikutaro	2	22	7-3	7	3	1.333	5	1	6	0.8451	0.1248	27.4
231	Rikutaro	3	53	7-3	7	3	1.333	6	0	6	0.8451	0.1248	21.1
232	Rikutaro	4	80	7-3	7	3	1.333	5	1	6	0.8451	0.1248	26.6
233	Rikutaro	5	102	7-3	7	3	1.333	2	4	6	0.8451	0.1248	29.7
234	Rikutaro	6	123	7-3	7	3	1.333	6	0	6	0.8451	0.1248	19
235	Rikutaro	1	8	7-4	7	4	0.75	2	4	6	0.8451	-0.1249	32.1
236	Rikutaro	2	33	7-4	7	4	0.75	4	2	6	0.8451	-0.1249	25.9
237	Rikutaro	3	48	7-4	7	4	0.75	2	4	6	0.8451	-0.1249	26.6
238	Rikutaro	4	70	7-4	7	4	0.75	5	1	6	0.8451	-0.1249	26.1
239	Rikutaro	5	103	7-4	7	4	0.75	4	2	6	0.8451	-0.1249	26.8
240	Rikutaro	6	124	7-4	7	4	0.75	5	1	6	0.8451	-0.1249	23.1
241	Rikutaro	1	4	7-5	7	5	0.4	4	2	6	0.8451	-0.3979	31.1
242	Rikutaro	2	34	7-5	7	5	0.4	2	4	6	0.8451	-0.3979	26.7
243	Rikutaro	3	50	7-5	7	5	0.4	4	2	6	0.8451	-0.3979	26.2
244	Rikutaro	4	83	7-5	7	5	0.4	3	3	6	0.8451	-0.3979	25.8
245	Rikutaro	5	104	7-5	7	5	0.4	3	3	6	0.8451	-0.3979	26.4
246	Rikutaro	6	125	7-5	7	5	0.4	3	3	6	0.8451	-0.3979	19
247	Rikutaro	1	20	7-6	7	6	0.167	5	1	6	0.8451	-0.7773	30.4
248	Rikutaro	2	38	7-6	7	6	0.167	5	1	6	0.8451	-0.7773	29.5
249	Rikutaro	3	62	7-6	7	6	0.167	3	3	6	0.8451	-0.7773	25.2
250	Rikutaro	4	82	7-6	7	6	0.167	4	2	6	0.8451	-0.7773	26.7
251	Rikutaro	5	105	7-6	7	6	0.167	3	3	6	0.8451	-0.7773	27.1
252	Rikutaro	6	126	7-6	7	6	0.167	3	3	6	0.8451	-0.7773	17.4

## Sheet: Latency
Data#	Participant	Repetition	pair	Large	Small	Weber	Cor	Error	Latency(sec)	logLarge	logWeber	Temperature
1	Mike	1	4-1	4	1	3	1	0	7	0.6021	0.4771	28.1
2	Mike	1	4-1	4	1	3	1	0	9	0.6021	0.4771	28.1
3	Mike	1	4-1	4	1	3	1	0	7	0.6021	0.4771	28.1
4	Mike	1	4-1	4	1	3	1	0	6	0.6021	0.4771	28.1
5	Mike	1	4-1	4	1	3	1	0	7	0.6021	0.4771	28.1
6	Mike	1	4-1	4	1	3	0	1	8	0.6021	0.4771	28.1
7	Mike	2	7-5	7	5	0.4	1	0	10	0.8451	-0.3979	28.1
8	Mike	2	7-5	7	5	0.4	0	1	8	0.8451	-0.3979	28.1
9	Mike	2	7-5	7	5	0.4	0	1	9	0.8451	-0.3979	28.1
10	Mike	2	7-5	7	5	0.4	0	1	13	0.8451	-0.3979	28.1
11	Mike	2	7-5	7	5	0.4	0	1	14	0.8451	-0.3979	28.1
12	Mike	2	7-5	7	5	0.4	0	1	10	0.8451	-0.3979	28.1
13	Mike	3	5-1	5	1	4	1	0	10	0.699	0.6021	28.3
14	Mike	3	5-1	5	1	4	1	0	7	0.699	0.6021	28.3
15	Mike	3	5-1	5	1	4	1	0	7	0.699	0.6021	28.3
16	Mike	3	5-1	5	1	4	1	0	8	0.699	0.6021	28.3
17	Mike	3	5-1	5	1	4	0	1	9	0.699	0.6021	28.3
18	Mike	3	5-1	5	1	4	1	0	7	0.699	0.6021	28.3
19	Mike	4	3-2	3	2	0.5	1	0	14	0.4771	-0.301	30.3
20	Mike	4	3-2	3	2	0.5	1	0	7	0.4771	-0.301	30.3
21	Mike	4	3-2	3	2	0.5	0	1	7	0.4771	-0.301	30.3
22	Mike	4	3-2	3	2	0.5	1	0	6	0.4771	-0.301	30.3
23	Mike	4	3-2	3	2	0.5	1	0	7	0.4771	-0.301	30.3
24	Mike	4	3-2	3	2	0.5	0	1	6	0.4771	-0.301	30.3
31	Mike	5	7-4	7	4	0.75	1	0	7	0.8451	-0.1249	30.5
32	Mike	5	7-4	7	4	0.75	0	1	8	0.8451	-0.1249	30.5
33	Mike	5	7-4	7	4	0.75	1	0	4	0.8451	-0.1249	30.5
34	Mike	5	7-4	7	4	0.75	1	0	7	0.8451	-0.1249	30.5
35	Mike	5	7-4	7	4	0.75	0	1	4	0.8451	-0.1249	30.5
36	Mike	5	7-4	7	4	0.75	1	0	8	0.8451	-0.1249	30.5
37	Mike	6	4-3	4	3	0.333	1	0	10	0.6021	-0.4776	31.6
38	Mike	6	4-3	4	3	0.333	1	0	8	0.6021	-0.4776	31.6
39	Mike	6	4-3	4	3	0.333	0	1	6	0.6021	-0.4776	31.6
40	Mike	6	4-3	4	3	0.333	1	0	7	0.6021	-0.4776	31.6
41	Mike	6	4-3	4	3	0.333	1	0	7	0.6021	-0.4776	31.6
42	Mike	6	4-3	4	3	0.333	0	1	5	0.6021	-0.4776	31.6
43	Mike	7	6-2	6	2	2	0	1	6	0.7782	0.301	31.9
44	Mike	7	6-2	6	2	2	0	1	9	0.7782	0.301	31.9
45	Mike	7	6-2	6	2	2	0	1	5	0.7782	0.301	31.9
46	Mike	7	6-2	6	2	2	1	0	6	0.7782	0.301	31.9
47	Mike	7	6-2	6	2	2	0	1	5	0.7782	0.301	31.9
48	Mike	7	6-2	6	2	2	0	1	4	0.7782	0.301	31.9
49	Mike	8	5-4	5	4	0.25	1	0	8	0.699	-0.6021	26.8
50	Mike	8	5-4	5	4	0.25	1	0	13	0.699	-0.6021	26.8
51	Mike	8	5-4	5	4	0.25	0	1	7	0.699	-0.6021	26.8
52	Mike	8	5-4	5	4	0.25	1	0	9	0.699	-0.6021	26.8
53	Mike	8	5-4	5	4	0.25	1	0	7	0.699	-0.6021	26.8
54	Mike	8	5-4	5	4	0.25	0	1	8	0.699	-0.6021	26.8
62	Mike	9	6-3	6	3	1	0	1	7	0.7782	0	27.2
63	Mike	9	6-3	6	3	1	1	0	5	0.7782	0	27.2
64	Mike	9	6-3	6	3	1	0	1	7	0.7782	0	27.2
65	Mike	9	6-3	6	3	1	1	0	9	0.7782	0	27.2
66	Mike	9	6-3	6	3	1	1	0	6	0.7782	0	27.2
67	Mike	9	6-3	6	3	1	1	0	6	0.7782	0	27.2
68	Mike	10	3-1	3	1	2	1	0	9	0.4771	0.301	28.6
69	Mike	10	3-1	3	1	2	1	0	6	0.4771	0.301	28.6
70	Mike	10	3-1	3	1	2	1	0	6	0.4771	0.301	28.6
71	Mike	10	3-1	3	1	2	1	0	5	0.4771	0.301	28.6
72	Mike	10	3-1	3	1	2	0	1	7	0.4771	0.301	28.6
73	Mike	10	3-1	3	1	2	1	0	5	0.4771	0.301	28.6
74	Mike	11	6-5	6	5	0.2	1	0	6	0.7782	-0.699	31.3
75	Mike	11	6-5	6	5	0.2	0	1	6	0.7782	-0.699	31.3
76	Mike	11	6-5	6	5	0.2	0	1	9	0.7782	-0.699	31.3
77	Mike	11	6-5	6	5	0.2	1	0	7	0.7782	-0.699	31.3
78	Mike	11	6-5	6	5	0.2	1	0	6	0.7782	-0.699	31.3
79	Mike	11	6-5	6	5	0.2	1	0	7	0.7782	-0.699	31.3
80	Mike	12	5-2	5	2	1.5	1	0	8	0.699	0.1761	32.9
81	Mike	12	5-2	5	2	1.5	0	1	6	0.699	0.1761	32.9
82	Mike	12	5-2	5	2	1.5	1	0	9	0.699	0.1761	32.9
83	Mike	12	5-2	5	2	1.5	1	0	6	0.699	0.1761	32.9
84	Mike	12	5-2	5	2	1.5	1	0	5	0.699	0.1761	32.9
85	Mike	12	5-2	5	2	1.5	1	0	5	0.699	0.1761	32.9
93	Mike	13	7-3	7	3	1.333	1	0	6	0.8451	0.1248	32.8
94	Mike	13	7-3	7	3	1.333	1	0	6	0.8451	0.1248	32.8
95	Mike	13	7-3	7	3	1.333	1	0	6	0.8451	0.1248	32.8
96	Mike	13	7-3	7	3	1.333	1	0	6	0.8451	0.1248	32.8
97	Mike	13	7-3	7	3	1.333	0	1	6	0.8451	0.1248	32.8
98	Mike	13	7-3	7	3	1.333	1	0	7	0.8451	0.1248	32.8
99	Mike	14	6-4	6	4	0.5	1	0	5	0.7782	-0.301	32.8
100	Mike	14	6-4	6	4	0.5	1	0	8	0.7782	-0.301	32.8
101	Mike	14	6-4	6	4	0.5	0	1	6	0.7782	-0.301	32.8
102	Mike	14	6-4	6	4	0.5	1	0	7	0.7782	-0.301	32.8
103	Mike	14	6-4	6	4	0.5	1	0	7	0.7782	-0.301	32.8
104	Mike	14	6-4	6	4	0.5	0	1	5	0.7782	-0.301	32.8
105	Mike	15	7-1	7	1	6	0	1	21	0.8451	0.7782	31.3
106	Mike	15	7-1	7	1	6	1	0	6	0.8451	0.7782	31.3
107	Mike	15	7-1	7	1	6	1	0	6	0.8451	0.7782	31.3
108	Mike	15	7-1	7	1	6	1	0	6	0.8451	0.7782	31.3
109	Mike	15	7-1	7	1	6	1	0	6	0.8451	0.7782	31.3
110	Mike	15	7-1	7	1	6	1	0	6	0.8451	0.7782	31.3
111	Mike	16	4-2	4	2	1	1	0	7	0.6021	0	31.7
112	Mike	16	4-2	4	2	1	0	1	8	0.6021	0	31.7
113	Mike	16	4-2	4	2	1	1	0	6	0.6021	0	31.7
114	Mike	16	4-2	4	2	1	1	0	5	0.6021	0	31.7
115	Mike	16	4-2	4	2	1	1	0	6	0.6021	0	31.7
116	Mike	16	4-2	4	2	1	1	0	4	0.6021	0	31.7
124	Mike	17	2-1	2	1	1	0	1	5	0.301	0	31.9
125	Mike	17	2-1	2	1	1	0	1	6	0.301	0	31.9
126	Mike	17	2-1	2	1	1	1	0	5	0.301	0	31.9
127	Mike	17	2-1	2	1	1	1	0	7	0.301	0	31.9
128	Mike	17	2-1	2	1	1	1	0	6	0.301	0	31.9
129	Mike	17	2-1	2	1	1	0	1	6	0.301	0	31.9
130	Mike	18	7-2	7	2	2.5	1	0	9	0.8451	0.3979	30.2
131	Mike	18	7-2	7	2	2.5	1	0	13	0.8451	0.3979	30.2
132	Mike	18	7-2	7	2	2.5	1	0	7	0.8451	0.3979	30.2
133	Mike	18	7-2	7	2	2.5	0	1	11	0.8451	0.3979	30.2
134	Mike	18	7-2	7	2	2.5	1	0	6	0.8451	0.3979	30.2
135	Mike	18	7-2	7	2	2.5	1	0	8	0.8451	0.3979	30.2
136	Mike	19	5-3	5	3	0.667	0	1	6	0.699	-0.1759	30.6
137	Mike	19	5-3	5	3	0.667	1	0	8	0.699	-0.1759	30.6
138	Mike	19	5-3	5	3	0.667	1	0	8	0.699	-0.1759	30.6
139	Mike	19	5-3	5	3	0.667	1	0	7	0.699	-0.1759	30.6
140	Mike	19	5-3	5	3	0.667	0	1	12	0.699	-0.1759	30.6
141	Mike	19	5-3	5	3	0.667	1	0	6	0.699	-0.1759	30.6
142	Mike	20	7-6	7	6	0.167	1	0	7	0.8451	-0.7773	30.7
143	Mike	20	7-6	7	6	0.167	1	0	5	0.8451	-0.7773	30.7
144	Mike	20	7-6	7	6	0.167	1	0	7	0.8451	-0.7773	30.7
145	Mike	20	7-6	7	6	0.167	1	0	5	0.8451	-0.7773	30.7
146	Mike	20	7-6	7	6	0.167	0	1	11	0.8451	-0.7773	30.7
147	Mike	20	7-6	7	6	0.167	0	1	6	0.8451	-0.7773	30.7
155	Mike	21	6-1	6	1	5	0	1	8	0.7782	0.699	30.7
156	Mike	21	6-1	6	1	5	1	0	8	0.7782	0.699	30.7
157	Mike	21	6-1	6	1	5	1	0	8	0.7782	0.699	30.7
158	Mike	21	6-1	6	1	5	1	0	8	0.7782	0.699	30.7
159	Mike	21	6-1	6	1	5	1	0	7	0.7782	0.699	30.7
160	Mike	21	6-1	6	1	5	0	1	13	0.7782	0.699	30.7
161	Mike	22	4-1	4	1	3	0	1	13	0.6021	0.4771	30.8
162	Mike	22	4-1	4	1	3	1	0	6	0.6021	0.4771	30.8
163	Mike	22	4-1	4	1	3	1	0	7	0.6021	0.4771	30.8
164	Mike	22	4-1	4	1	3	1	0	7	0.6021	0.4771	30.8
165	Mike	22	4-1	4	1	3	1	0	13	0.6021	0.4771	30.8
166	Mike	22	4-1	4	1	3	1	0	7	0.6021	0.4771	30.8
167	Mike	23	7-5	7	5	0.4	0	1	4	0.8451	-0.3979	31.2
168	Mike	23	7-5	7	5	0.4	0	1	6	0.8451	-0.3979	31.2
169	Mike	23	7-5	7	5	0.4	0	1	6	0.8451	-0.3979	31.2
170	Mike	23	7-5	7	5	0.4	0	1	6	0.8451	-0.3979	31.2
171	Mike	23	7-5	7	5	0.4	0	1	6	0.8451	-0.3979	31.2
172	Mike	23	7-5	7	5	0.4	1	0	7	0.8451	-0.3979	31.2
173	Mike	24	7-1	7	1	6	0	1	12	0.8451	0.7782	23.4
174	Mike	24	7-1	7	1	6	1	0	7	0.8451	0.7782	23.4
175	Mike	24	7-1	7	1	6	1	0	10	0.8451	0.7782	23.4
176	Mike	24	7-1	7	1	6	1	0	8	0.8451	0.7782	23.4
177	Mike	24	7-1	7	1	6	1	0	15	0.8451	0.7782	23.4
178	Mike	24	7-1	7	1	6	1	0	7	0.8451	0.7782	23.4
186	Mike	25	2-1	2	1	1	1	0	14	0.301	0	23.7
187	Mike	25	2-1	2	1	1	1	0	14	0.301	0	23.7
188	Mike	25	2-1	2	1	1	0	1	12	0.301	0	23.7
189	Mike	25	2-1	2	1	1	1	0	6	0.301	0	23.7
190	Mike	25	2-1	2	1	1	0	1	8	0.301	0	23.7
191	Mike	25	2-1	2	1	1	1	0	7	0.301	0	23.7
192	Mike	26	6-3	6	3	1	0	1	13	0.7782	0	29.5
193	Mike	26	6-3	6	3	1	1	0	10	0.7782	0	29.5
194	Mike	26	6-3	6	3	1	1	0	12	0.7782	0	29.5
195	Mike	26	6-3	6	3	1	1	0	7	0.7782	0	29.5
196	Mike	26	6-3	6	3	1	0	1	8	0.7782	0	29.5
197	Mike	26	6-3	6	3	1	0	1	10	0.7782	0	29.5
198	Mike	27	6-2	6	2	2	0	1	8	0.7782	0.301	29.9
199	Mike	27	6-2	6	2	2	0	1	5	0.7782	0.301	29.9
200	Mike	27	6-2	6	2	2	1	0	5	0.7782	0.301	29.9
201	Mike	27	6-2	6	2	2	0	1	17	0.7782	0.301	29.9
202	Mike	27	6-2	6	2	2	1	0	6	0.7782	0.301	29.9
203	Mike	27	6-2	6	2	2	0	1	12	0.7782	0.301	29.9
204	Mike	28	4-2	4	2	1	1	0	6	0.6021	0	28.1
205	Mike	28	4-2	4	2	1	1	0	9	0.6021	0	28.1
206	Mike	28	4-2	4	2	1	1	0	5	0.6021	0	28.1
207	Mike	28	4-2	4	2	1	1	0	11	0.6021	0	28.1
208	Mike	28	4-2	4	2	1	1	0	6	0.6021	0	28.1
209	Mike	28	4-2	4	2	1	1	0	9	0.6021	0	28.1
217	Mike	29	3-1	3	1	2	1	0	6	0.4771	0.301	28.4
218	Mike	29	3-1	3	1	2	1	0	7	0.4771	0.301	28.4
219	Mike	29	3-1	3	1	2	1	0	6	0.4771	0.301	28.4
220	Mike	29	3-1	3	1	2	1	0	6	0.4771	0.301	28.4
221	Mike	29	3-1	3	1	2	0	1	8	0.4771	0.301	28.4
222	Mike	29	3-1	3	1	2	1	0	6	0.4771	0.301	28.4
223	Mike	30	7-6	7	6	0.167	0	1	7	0.8451	-0.7773	31.2
224	Mike	30	7-6	7	6	0.167	1	0	10	0.8451	-0.7773	31.2
225	Mike	30	7-6	7	6	0.167	0	1	8	0.8451	-0.7773	31.2
226	Mike	30	7-6	7	6	0.167	1	0	14	0.8451	-0.7773	31.2
227	Mike	30	7-6	7	6	0.167	0	1	9	0.8451	-0.7773	31.2
228	Mike	30	7-6	7	6	0.167	1	0	4	0.8451	-0.7773	31.2
229	Mike	31	5-1	5	1	4	1	0	6	0.699	0.6021	30.4
230	Mike	31	5-1	5	1	4	1	0	6	0.699	0.6021	30.4
231	Mike	31	5-1	5	1	4	1	0	7	0.699	0.6021	30.4
232	Mike	31	5-1	5	1	4	1	0	7	0.699	0.6021	30.4
233	Mike	31	5-1	5	1	4	1	0	5	0.699	0.6021	30.4
234	Mike	31	5-1	5	1	4	1	0	4	0.699	0.6021	30.4
235	Mike	32	4-3	4	3	0.333	0	1	5	0.6021	-0.4776	30.6
236	Mike	32	4-3	4	3	0.333	0	1	6	0.6021	-0.4776	30.6
237	Mike	32	4-3	4	3	0.333	1	0	8	0.6021	-0.4776	30.6
238	Mike	32	4-3	4	3	0.333	1	0	4	0.6021	-0.4776	30.6
239	Mike	32	4-3	4	3	0.333	1	0	4	0.6021	-0.4776	30.6
240	Mike	32	4-3	4	3	0.333	1	0	10	0.6021	-0.4776	30.6
248	Mike	33	7-3	7	3	1.333	1	0	10	0.8451	0.1248	27.5
249	Mike	33	7-3	7	3	1.333	1	0	15	0.8451	0.1248	27.5
250	Mike	33	7-3	7	3	1.333	1	0	12	0.8451	0.1248	27.5
251	Mike	33	7-3	7	3	1.333	1	0	7	0.8451	0.1248	27.5
252	Mike	33	7-3	7	3	1.333	1	0	6	0.8451	0.1248	27.5
253	Mike	33	7-3	7	3	1.333	0	1	8	0.8451	0.1248	27.5
254	Mike	34	6-1	6	1	5	1	0	8	0.7782	0.699	27.8
255	Mike	34	6-1	6	1	5	1	0	9	0.7782	0.699	27.8
256	Mike	34	6-1	6	1	5	0	1	35	0.7782	0.699	27.8
257	Mike	34	6-1	6	1	5	1	0	6	0.7782	0.699	27.8
258	Mike	34	6-1	6	1	5	1	0	6	0.7782	0.699	27.8
259	Mike	34	6-1	6	1	5	1	0	9	0.7782	0.699	27.8
260	Mike	35	5-2	5	2	1.5	0	1	15	0.699	0.1761	28.1
261	Mike	35	5-2	5	2	1.5	1	0	11	0.699	0.1761	28.1
262	Mike	35	5-2	5	2	1.5	1	0	11	0.699	0.1761	28.1
263	Mike	35	5-2	5	2	1.5	1	0	12	0.699	0.1761	28.1
264	Mike	35	5-2	5	2	1.5	0	1	14	0.699	0.1761	28.1
265	Mike	35	5-2	5	2	1.5	1	0	13	0.699	0.1761	28.1
266	Mike	36	7-2	7	2	2.5	1	0	12	0.8451	0.3979	28.9
267	Mike	36	7-2	7	2	2.5	0	1	13	0.8451	0.3979	28.9
268	Mike	36	7-2	7	2	2.5	1	0	7	0.8451	0.3979	28.9
269	Mike	36	7-2	7	2	2.5	1	0	10	0.8451	0.3979	28.9
270	Mike	36	7-2	7	2	2.5	1	0	10	0.8451	0.3979	28.9
271	Mike	36	7-2	7	2	2.5	1	0	11	0.8451	0.3979	28.9
279	Mike	37	6-5	6	5	0.2	0	1	11	0.7782	-0.699	29.9
280	Mike	37	6-5	6	5	0.2	1	0	12	0.7782	-0.699	29.9
281	Mike	37	6-5	6	5	0.2	0	1	7	0.7782	-0.699	29.9
282	Mike	37	6-5	6	5	0.2	1	0	7	0.7782	-0.699	29.9
283	Mike	37	6-5	6	5	0.2	1	0	9	0.7782	-0.699	29.9
284	Mike	37	6-5	6	5	0.2	1	0	4	0.7782	-0.699	29.9
285	Mike	38	5-3	5	3	0.667	0	1	9	0.699	-0.1759	30.8
286	Mike	38	5-3	5	3	0.667	1	0	7	0.699	-0.1759	30.8
287	Mike	38	5-3	5	3	0.667	0	1	4	0.699	-0.1759	30.8
288	Mike	38	5-3	5	3	0.667	0	1	9	0.699	-0.1759	30.8
289	Mike	38	5-3	5	3	0.667	0	1	4	0.699	-0.1759	30.8
290	Mike	38	5-3	5	3	0.667	1	0	6	0.699	-0.1759	30.8
291	Mike	39	7-4	7	4	0.75	1	0	7	0.8451	-0.1249	28.5
292	Mike	39	7-4	7	4	0.75	1	0	4	0.8451	-0.1249	28.5
293	Mike	39	7-4	7	4	0.75	1	0	6	0.8451	-0.1249	28.5
294	Mike	39	7-4	7	4	0.75	0	1	8	0.8451	-0.1249	28.5
295	Mike	39	7-4	7	4	0.75	1	0	5	0.8451	-0.1249	28.5
296	Mike	39	7-4	7	4	0.75	1	0	7	0.8451	-0.1249	28.5
297	Mike	40	3-2	3	2	0.5	0	1	6	0.4771	-0.301	28.5
298	Mike	40	3-2	3	2	0.5	0	1	6	0.4771	-0.301	28.5
299	Mike	40	3-2	3	2	0.5	1	0	5	0.4771	-0.301	28.5
300	Mike	40	3-2	3	2	0.5	1	0	5	0.4771	-0.301	28.5
301	Mike	40	3-2	3	2	0.5	1	0	5	0.4771	-0.301	28.5
302	Mike	40	3-2	3	2	0.5	1	0	4	0.4771	-0.301	28.5
310	Mike	41	6-4	6	4	0.5	1	0	10	0.7782	-0.301	30
311	Mike	41	6-4	6	4	0.5	1	0	25	0.7782	-0.301	30
312	Mike	41	6-4	6	4	0.5	0	1	9	0.7782	-0.301	30
313	Mike	41	6-4	6	4	0.5	0	1	10	0.7782	-0.301	30
314	Mike	41	6-4	6	4	0.5	1	0	12	0.7782	-0.301	30
315	Mike	41	6-4	6	4	0.5	1	0	17	0.7782	-0.301	30
316	Mike	42	5-4	5	4	0.25	1	0	24	0.699	-0.6021	29.7
317	Mike	42	5-4	5	4	0.25	0	1	7	0.699	-0.6021	29.7
318	Mike	42	5-4	5	4	0.25	0	1	12	0.699	-0.6021	29.7
319	Mike	42	5-4	5	4	0.25	1	0	9	0.699	-0.6021	29.7
320	Mike	42	5-4	5	4	0.25	0	1	8	0.699	-0.6021	29.7
321	Mike	42	5-4	5	4	0.25	1	0	9	0.699	-0.6021	29.7
322	Mike	43	7-3	7	3	1.333	1	0	15	0.8451	0.1248	28.3
323	Mike	43	7-3	7	3	1.333	1	0	8	0.8451	0.1248	28.3
324	Mike	43	7-3	7	3	1.333	0	1	8	0.8451	0.1248	28.3
325	Mike	43	7-3	7	3	1.333	0	1	6	0.8451	0.1248	28.3
326	Mike	43	7-3	7	3	1.333	1	0	6	0.8451	0.1248	28.3
327	Mike	43	7-3	7	3	1.333	1	0	12	0.8451	0.1248	28.3
328	Mike	44	7-2	7	2	2.5	0	1	13	0.8451	0.3979	28.3
329	Mike	44	7-2	7	2	2.5	0	1	12	0.8451	0.3979	28.3
330	Mike	44	7-2	7	2	2.5	0	1	9	0.8451	0.3979	28.3
331	Mike	44	7-2	7	2	2.5	1	0	11	0.8451	0.3979	28.3
332	Mike	44	7-2	7	2	2.5	0	1	7	0.8451	0.3979	28.3
333	Mike	44	7-2	7	2	2.5	1	0	8	0.8451	0.3979	28.3
341	Mike	45	6-5	6	5	0.2	1	0	8	0.7782	-0.699	25.5
342	Mike	45	6-5	6	5	0.2	0	1	6	0.7782	-0.699	25.5
343	Mike	45	6-5	6	5	0.2	1	0	6	0.7782	-0.699	25.5
344	Mike	45	6-5	6	5	0.2	0	1	6	0.7782	-0.699	25.5
345	Mike	45	6-5	6	5	0.2	1	0	6	0.7782	-0.699	25.5
346	Mike	45	6-5	6	5	0.2	1	0	14	0.7782	-0.699	25.5
347	Mike	46	6-1	6	1	5	1	0	9	0.7782	0.699	25.9
348	Mike	46	6-1	6	1	5	1	0	6	0.7782	0.699	25.9
349	Mike	46	6-1	6	1	5	1	0	6	0.7782	0.699	25.9
350	Mike	46	6-1	6	1	5	1	0	4	0.7782	0.699	25.9
351	Mike	46	6-1	6	1	5	1	0	5	0.7782	0.699	25.9
352	Mike	46	6-1	6	1	5	1	0	6	0.7782	0.699	25.9
353	Mike	47	5-3	5	3	0.667	0	1	27	0.699	-0.1759	26.2
354	Mike	47	5-3	5	3	0.667	0	1	6	0.699	-0.1759	26.2
355	Mike	47	5-3	5	3	0.667	1	0	7	0.699	-0.1759	26.2
356	Mike	47	5-3	5	3	0.667	1	0	7	0.699	-0.1759	26.2
357	Mike	47	5-3	5	3	0.667	1	0	6	0.699	-0.1759	26.2
358	Mike	47	5-3	5	3	0.667	1	0	14	0.699	-0.1759	26.2
359	Mike	48	4-2	4	2	1	1	0	12	0.6021	0	24.6
360	Mike	48	4-2	4	2	1	1	0	10	0.6021	0	24.6
361	Mike	48	4-2	4	2	1	0	1	13	0.6021	0	24.6
362	Mike	48	4-2	4	2	1	0	1	12	0.6021	0	24.6
363	Mike	48	4-2	4	2	1	1	0	10	0.6021	0	24.6
364	Mike	48	4-2	4	2	1	1	0	7	0.6021	0	24.6
372	Mike	49	6-2	6	2	2	1	0	9	0.7782	0.301	25.5
373	Mike	49	6-2	6	2	2	1	0	10	0.7782	0.301	25.5
374	Mike	49	6-2	6	2	2	1	0	24	0.7782	0.301	25.5
375	Mike	49	6-2	6	2	2	1	0	8	0.7782	0.301	25.5
376	Mike	49	6-2	6	2	2	0	1	12	0.7782	0.301	25.5
377	Mike	49	6-2	6	2	2	1	0	11	0.7782	0.301	25.5
378	Mike	50	4-1	4	1	3	1	0	9	0.6021	0.4771	25.7
379	Mike	50	4-1	4	1	3	1	0	9	0.6021	0.4771	25.7
380	Mike	50	4-1	4	1	3	1	0	8	0.6021	0.4771	25.7
381	Mike	50	4-1	4	1	3	1	0	3	0.6021	0.4771	25.7
382	Mike	50	4-1	4	1	3	1	0	12	0.6021	0.4771	25.7
383	Mike	50	4-1	4	1	3	1	0	8	0.6021	0.4771	25.7
384	Mike	51	2-1	2	1	1	0	1	9	0.301	0	21.5
385	Mike	51	2-1	2	1	1	1	0	9	0.301	0	21.5
386	Mike	51	2-1	2	1	1	1	0	6	0.301	0	21.5
387	Mike	51	2-1	2	1	1	0	1	8	0.301	0	21.5
388	Mike	51	2-1	2	1	1	1	0	11	0.301	0	21.5
389	Mike	51	2-1	2	1	1	1	0	7	0.301	0	21.5
390	Mike	52	4-3	4	3	0.333	1	0	17	0.6021	-0.4776	21.2
391	Mike	52	4-3	4	3	0.333	0	1	6	0.6021	-0.4776	21.2
392	Mike	52	4-3	4	3	0.333	0	1	10	0.6021	-0.4776	21.2
393	Mike	52	4-3	4	3	0.333	0	1	6	0.6021	-0.4776	21.2
394	Mike	52	4-3	4	3	0.333	1	0	6	0.6021	-0.4776	21.2
395	Mike	52	4-3	4	3	0.333	1	0	6	0.6021	-0.4776	21.2
403	Mike	53	3-1	3	1	2	1	0	6	0.4771	0.301	21.2
404	Mike	53	3-1	3	1	2	1	0	10	0.4771	0.301	21.2
405	Mike	53	3-1	3	1	2	1	0	5	0.4771	0.301	21.2
406	Mike	53	3-1	3	1	2	1	0	8	0.4771	0.301	21.2
407	Mike	53	3-1	3	1	2	1	0	5	0.4771	0.301	21.2
408	Mike	53	3-1	3	1	2	1	0	8	0.4771	0.301	21.2
409	Mike	54	7-5	7	5	0.4	0	1	11	0.8451	-0.3979	23.7
410	Mike	54	7-5	7	5	0.4	1	0	14	0.8451	-0.3979	23.7
411	Mike	54	7-5	7	5	0.4	1	0	11	0.8451	-0.3979	23.7
412	Mike	54	7-5	7	5	0.4	0	1	17	0.8451	-0.3979	23.7
413	Mike	54	7-5	7	5	0.4	1	0	9	0.8451	-0.3979	23.7
414	Mike	54	7-5	7	5	0.4	1	0	8	0.8451	-0.3979	23.7
415	Mike	55	5-4	5	4	0.25	1	0	13	0.699	-0.6021	23.8
416	Mike	55	5-4	5	4	0.25	0	1	11	0.699	-0.6021	23.8
417	Mike	55	5-4	5	4	0.25	0	1	12	0.699	-0.6021	23.8
418	Mike	55	5-4	5	4	0.25	1	0	7	0.699	-0.6021	23.8
419	Mike	55	5-4	5	4	0.25	0	1	15	0.699	-0.6021	23.8
420	Mike	55	5-4	5	4	0.25	0	1	6	0.699	-0.6021	23.8
421	Mike	56	3-2	3	2	0.5	0	1	12	0.4771	-0.301	23.6
422	Mike	56	3-2	3	2	0.5	1	0	10	0.4771	-0.301	23.6
423	Mike	56	3-2	3	2	0.5	0	1	11	0.4771	-0.301	23.6
424	Mike	56	3-2	3	2	0.5	1	0	10	0.4771	-0.301	23.6
425	Mike	56	3-2	3	2	0.5	0	1	9	0.4771	-0.301	23.6
426	Mike	56	3-2	3	2	0.5	1	0	9	0.4771	-0.301	23.6
435	Mike	57	6-3	6	3	1	1	0	27	0.7782	0	23.1
436	Mike	57	6-3	6	3	1	1	0	15	0.7782	0	23.1
437	Mike	57	6-3	6	3	1	1	0	12	0.7782	0	23.1
438	Mike	57	6-3	6	3	1	1	0	11	0.7782	0	23.1
439	Mike	57	6-3	6	3	1	1	0	13	0.7782	0	23.1
440	Mike	57	6-3	6	3	1	1	0	19	0.7782	0	23.1
441	Mike	58	5-2	5	2	1.5	0	1	95	0.699	0.1761	23.6
442	Mike	58	5-2	5	2	1.5	1	0	6	0.699	0.1761	23.6
443	Mike	58	5-2	5	2	1.5	1	0	6	0.699	0.1761	23.6
444	Mike	58	5-2	5	2	1.5	1	0	4	0.699	0.1761	23.6
445	Mike	58	5-2	5	2	1.5	0	1	7	0.699	0.1761	23.6
446	Mike	58	5-2	5	2	1.5	1	0	5	0.699	0.1761	23.6
447	Mike	59	6-4	6	4	0.5	1	0	7	0.7782	-0.301	23.8
448	Mike	59	6-4	6	4	0.5	0	1	5	0.7782	-0.301	23.8
449	Mike	59	6-4	6	4	0.5	1	0	4	0.7782	-0.301	23.8
450	Mike	59	6-4	6	4	0.5	1	0	3	0.7782	-0.301	23.8
451	Mike	59	6-4	6	4	0.5	0	1	8	0.7782	-0.301	23.8
452	Mike	59	6-4	6	4	0.5	0	1	9	0.7782	-0.301	23.8
453	Mike	60	7-4	7	4	0.75	0	1	11	0.8451	-0.1249	26.4
454	Mike	60	7-4	7	4	0.75	0	1	12	0.8451	-0.1249	26.4
455	Mike	60	7-4	7	4	0.75	1	0	9	0.8451	-0.1249	26.4
456	Mike	60	7-4	7	4	0.75	1	0	9	0.8451	-0.1249	26.4
457	Mike	60	7-4	7	4	0.75	0	1	8	0.8451	-0.1249	26.4
458	Mike	60	7-4	7	4	0.75	1	0	9	0.8451	-0.1249	26.4
466	Mike	61	7-6	7	6	0.167	1	0	10	0.8451	-0.7773	26.5
467	Mike	61	7-6	7	6	0.167	0	1	7	0.8451	-0.7773	26.5
468	Mike	61	7-6	7	6	0.167	1	0	9	0.8451	-0.7773	26.5
469	Mike	61	7-6	7	6	0.167	0	1	8	0.8451	-0.7773	26.5
470	Mike	61	7-6	7	6	0.167	1	0	10	0.8451	-0.7773	26.5
471	Mike	61	7-6	7	6	0.167	1	0	8	0.8451	-0.7773	26.5
472	Mike	62	5-1	5	1	4	1	0	9	0.699	0.6021	26.5
473	Mike	62	5-1	5	1	4	1	0	7	0.699	0.6021	26.5
474	Mike	62	5-1	5	1	4	0	1	8	0.699	0.6021	26.5
475	Mike	62	5-1	5	1	4	0	1	10	0.699	0.6021	26.5
476	Mike	62	5-1	5	1	4	1	0	8	0.699	0.6021	26.5
477	Mike	62	5-1	5	1	4	1	0	8	0.699	0.6021	26.5
478	Mike	63	7-1	7	1	6	1	0	7	0.8451	0.7782	26.4
479	Mike	63	7-1	7	1	6	1	0	7	0.8451	0.7782	26.4
480	Mike	63	7-1	7	1	6	1	0	8	0.8451	0.7782	26.4
481	Mike	63	7-1	7	1	6	1	0	6	0.8451	0.7782	26.4
482	Mike	63	7-1	7	1	6	0	1	8	0.8451	0.7782	26.4
483	Mike	63	7-1	7	1	6	1	0	7	0.8451	0.7782	26.4
484	Mike	64	7-2	7	2	2.5	0	1	13	0.8451	0.3979	28.8
485	Mike	64	7-2	7	2	2.5	0	1	22	0.8451	0.3979	28.8
486	Mike	64	7-2	7	2	2.5	0	1	14	0.8451	0.3979	28.8
487	Mike	64	7-2	7	2	2.5	0	1	27	0.8451	0.3979	28.8
488	Mike	64	7-2	7	2	2.5	0	1	10	0.8451	0.3979	28.8
489	Mike	64	7-2	7	2	2.5	0	1	8	0.8451	0.3979	28.8
497	Mike	65	7-1	7	1	6	0	1	8	0.8451	0.7782	28.9
498	Mike	65	7-1	7	1	6	1	0	8	0.8451	0.7782	28.9
499	Mike	65	7-1	7	1	6	0	1	13	0.8451	0.7782	28.9
500	Mike	65	7-1	7	1	6	1	0	7	0.8451	0.7782	28.9
501	Mike	65	7-1	7	1	6	1	0	14	0.8451	0.7782	28.9
502	Mike	65	7-1	7	1	6	1	0	9	0.8451	0.7782	28.9
503	Mike	66	6-2	6	2	2	1	0	9	0.7782	0.301	29.3
504	Mike	66	6-2	6	2	2	1	0	7	0.7782	0.301	29.3
505	Mike	66	6-2	6	2	2	0	1	8	0.7782	0.301	29.3
506	Mike	66	6-2	6	2	2	1	0	7	0.7782	0.301	29.3
507	Mike	66	6-2	6	2	2	1	0	8	0.7782	0.301	29.3
508	Mike	66	6-2	6	2	2	1	0	7	0.7782	0.301	29.3
509	Mike	67	6-5	6	5	0.2	0	1	23	0.7782	-0.699	25.5
510	Mike	67	6-5	6	5	0.2	0	1	63	0.7782	-0.699	25.5
511	Mike	67	6-5	6	5	0.2	1	0	13	0.7782	-0.699	25.5
512	Mike	67	6-5	6	5	0.2	1	0	5	0.7782	-0.699	25.5
513	Mike	67	6-5	6	5	0.2	1	0	8	0.7782	-0.699	25.5
514	Mike	67	6-5	6	5	0.2	1	0	9	0.7782	-0.699	25.5
515	Mike	68	2-1	2	1	1	0	1	8	0.301	0	25.7
516	Mike	68	2-1	2	1	1	1	0	13	0.301	0	25.7
517	Mike	68	2-1	2	1	1	1	0	5	0.301	0	25.7
518	Mike	68	2-1	2	1	1	1	0	8	0.301	0	25.7
519	Mike	68	2-1	2	1	1	1	0	8	0.301	0	25.7
520	Mike	68	2-1	2	1	1	0	1	8	0.301	0	25.7
528	Mike	69	6-3	6	3	1	0	1	13	0.7782	0	25.7
529	Mike	69	6-3	6	3	1	1	0	21	0.7782	0	25.7
530	Mike	69	6-3	6	3	1	0	1	5	0.7782	0	25.7
531	Mike	69	6-3	6	3	1	0	1	13	0.7782	0	25.7
532	Mike	69	6-3	6	3	1	1	0	9	0.7782	0	25.7
533	Mike	69	6-3	6	3	1	0	1	7	0.7782	0	25.7
534	Mike	70	7-4	7	4	0.75	0	1	10	0.8451	-0.1249	27.4
535	Mike	70	7-4	7	4	0.75	1	0	5	0.8451	-0.1249	27.4
536	Mike	70	7-4	7	4	0.75	0	1	8	0.8451	-0.1249	27.4
537	Mike	70	7-4	7	4	0.75	1	0	9	0.8451	-0.1249	27.4
538	Mike	70	7-4	7	4	0.75	0	1	6	0.8451	-0.1249	27.4
539	Mike	70	7-4	7	4	0.75	0	1	15	0.8451	-0.1249	27.4
540	Mike	71	5-4	5	4	0.25	0	1	8	0.699	-0.6021	27.8
541	Mike	71	5-4	5	4	0.25	0	1	15	0.699	-0.6021	27.8
542	Mike	71	5-4	5	4	0.25	1	0	48	0.699	-0.6021	27.8
543	Mike	71	5-4	5	4	0.25	0	1	6	0.699	-0.6021	27.8
544	Mike	71	5-4	5	4	0.25	0	1	6	0.699	-0.6021	27.8
545	Mike	71	5-4	5	4	0.25	0	1	5	0.699	-0.6021	27.8
546	Mike	72	3-1	3	1	2	1	0	8	0.4771	0.301	28
547	Mike	72	3-1	3	1	2	0	1	17	0.4771	0.301	28
548	Mike	72	3-1	3	1	2	1	0	6	0.4771	0.301	28
549	Mike	72	3-1	3	1	2	1	0	6	0.4771	0.301	28
550	Mike	72	3-1	3	1	2	1	0	6	0.4771	0.301	28
551	Mike	72	3-1	3	1	2	0	1	5	0.4771	0.301	28
559	Mike	73	3-2	3	2	0.5	1	0	13	0.4771	-0.301	21.9
560	Mike	73	3-2	3	2	0.5	1	0	26	0.4771	-0.301	21.9
561	Mike	73	3-2	3	2	0.5	0	1	11	0.4771	-0.301	21.9
562	Mike	73	3-2	3	2	0.5	1	0	13	0.4771	-0.301	21.9
563	Mike	73	3-2	3	2	0.5	0	1	9	0.4771	-0.301	21.9
564	Mike	73	3-2	3	2	0.5	1	0	21	0.4771	-0.301	21.9
565	Mike	74	6-4	6	4	0.5	1	0	34	0.7782	-0.301	22.1
566	Mike	74	6-4	6	4	0.5	0	1	8	0.7782	-0.301	22.1
567	Mike	74	6-4	6	4	0.5	1	0	25	0.7782	-0.301	22.1
568	Mike	74	6-4	6	4	0.5	0	1	12	0.7782	-0.301	22.1
569	Mike	74	6-4	6	4	0.5	1	0	8	0.7782	-0.301	22.1
570	Mike	74	6-4	6	4	0.5	1	0	19	0.7782	-0.301	22.1
571	Mike	75	4-3	4	3	0.333	1	0	29	0.6021	-0.4776	22.6
572	Mike	75	4-3	4	3	0.333	1	0	11	0.6021	-0.4776	22.6
573	Mike	75	4-3	4	3	0.333	1	0	9	0.6021	-0.4776	22.6
574	Mike	75	4-3	4	3	0.333	0	1	22	0.6021	-0.4776	22.6
575	Mike	75	4-3	4	3	0.333	0	1	7	0.6021	-0.4776	22.6
576	Mike	75	4-3	4	3	0.333	1	0	7	0.6021	-0.4776	22.6
577	Mike	76	4-1	4	1	3	1	0	10	0.6021	0.4771	23.6
578	Mike	76	4-1	4	1	3	1	0	10	0.6021	0.4771	23.6
579	Mike	76	4-1	4	1	3	1	0	10	0.6021	0.4771	23.6
580	Mike	76	4-1	4	1	3	0	1	11	0.6021	0.4771	23.6
581	Mike	76	4-1	4	1	3	1	0	8	0.6021	0.4771	23.6
582	Mike	76	4-1	4	1	3	0	1	9	0.6021	0.4771	23.6
590	Mike	77	5-3	5	3	0.667	1	0	12	0.699	-0.1759	24.1
591	Mike	77	5-3	5	3	0.667	1	0	14	0.699	-0.1759	24.1
592	Mike	77	5-3	5	3	0.667	0	1	9	0.699	-0.1759	24.1
593	Mike	77	5-3	5	3	0.667	1	0	13	0.699	-0.1759	24.1
594	Mike	77	5-3	5	3	0.667	0	1	10	0.699	-0.1759	24.1
595	Mike	77	5-3	5	3	0.667	0	1	9	0.699	-0.1759	24.1
596	Mike	78	5-1	5	1	4	0	1	10	0.699	0.6021	24.3
597	Mike	78	5-1	5	1	4	1	0	7	0.699	0.6021	24.3
598	Mike	78	5-1	5	1	4	1	0	8	0.699	0.6021	24.3
599	Mike	78	5-1	5	1	4	1	0	7	0.699	0.6021	24.3
600	Mike	78	5-1	5	1	4	1	0	15	0.699	0.6021	24.3
601	Mike	78	5-1	5	1	4	1	0	8	0.699	0.6021	24.3
602	Mike	79	6-1	6	1	5	0	1	12	0.7782	0.699	26.9
603	Mike	79	6-1	6	1	5	1	0	11	0.7782	0.699	26.9
604	Mike	79	6-1	6	1	5	1	0	9	0.7782	0.699	26.9
605	Mike	79	6-1	6	1	5	1	0	17	0.7782	0.699	26.9
606	Mike	79	6-1	6	1	5	1	0	11	0.7782	0.699	26.9
607	Mike	79	6-1	6	1	5	1	0	9	0.7782	0.699	26.9
608	Mike	80	7-3	7	3	1.333	0	1	25	0.8451	0.1248	26.6
609	Mike	80	7-3	7	3	1.333	1	0	14	0.8451	0.1248	26.6
610	Mike	80	7-3	7	3	1.333	1	0	10	0.8451	0.1248	26.6
611	Mike	80	7-3	7	3	1.333	0	1	8	0.8451	0.1248	26.6
612	Mike	80	7-3	7	3	1.333	1	0	17	0.8451	0.1248	26.6
613	Mike	80	7-3	7	3	1.333	1	0	9	0.8451	0.1248	26.6
621	Mike	81	5-2	5	2	1.5	1	0	8	0.699	0.1761	26.3
622	Mike	81	5-2	5	2	1.5	1	0	8	0.699	0.1761	26.3
623	Mike	81	5-2	5	2	1.5	1	0	10	0.699	0.1761	26.3
624	Mike	81	5-2	5	2	1.5	1	0	10	0.699	0.1761	26.3
625	Mike	81	5-2	5	2	1.5	1	0	8	0.699	0.1761	26.3
626	Mike	81	5-2	5	2	1.5	1	0	10	0.699	0.1761	26.3
627	Mike	82	7-6	7	6	0.167	1	0	19	0.8451	-0.7773	25.6
628	Mike	82	7-6	7	6	0.167	0	1	8	0.8451	-0.7773	25.6
629	Mike	82	7-6	7	6	0.167	1	0	11	0.8451	-0.7773	25.6
630	Mike	82	7-6	7	6	0.167	0	1	20	0.8451	-0.7773	25.6
631	Mike	82	7-6	7	6	0.167	0	1	43	0.8451	-0.7773	25.6
632	Mike	82	7-6	7	6	0.167	1	0	7	0.8451	-0.7773	25.6
633	Mike	83	7-5	7	5	0.4	1	0	5	0.8451	-0.3979	25.5
634	Mike	83	7-5	7	5	0.4	1	0	4	0.8451	-0.3979	25.5
635	Mike	83	7-5	7	5	0.4	0	1	5	0.8451	-0.3979	25.5
636	Mike	83	7-5	7	5	0.4	1	0	34	0.8451	-0.3979	25.5
637	Mike	83	7-5	7	5	0.4	0	1	4	0.8451	-0.3979	25.5
638	Mike	83	7-5	7	5	0.4	1	0	6	0.8451	-0.3979	25.5
639	Mike	84	4-2	4	2	1	1	0	3	0.6021	0	25.6
640	Mike	84	4-2	4	2	1	0	1	5	0.6021	0	25.6
641	Mike	84	4-2	4	2	1	0	1	7	0.6021	0	25.6
642	Mike	84	4-2	4	2	1	1	0	9	0.6021	0	25.6
643	Mike	84	4-2	4	2	1	1	0	15	0.6021	0	25.6
644	Mike	84	4-2	4	2	1	1	0	3	0.6021	0	25.6
652	Mike	85	2-1	2	1	1	1	0	43	0.301	0	23.1
653	Mike	85	2-1	2	1	1	0	1	11	0.301	0	23.1
654	Mike	85	2-1	2	1	1	1	0	11	0.301	0	23.1
655	Mike	85	2-1	2	1	1	1	0	6	0.301	0	23.1
656	Mike	85	2-1	2	1	1	0	1	7	0.301	0	23.1
657	Mike	85	2-1	2	1	1	1	0	6	0.301	0	23.1
658	Mike	86	3-1	3	1	2	1	0	6	0.4771	0.301	23.2
659	Mike	86	3-1	3	1	2	1	0	4	0.4771	0.301	23.2
660	Mike	86	3-1	3	1	2	0	1	4	0.4771	0.301	23.2
661	Mike	86	3-1	3	1	2	1	0	5	0.4771	0.301	23.2
662	Mike	86	3-1	3	1	2	1	0	12	0.4771	0.301	23.2
663	Mike	86	3-1	3	1	2	1	0	4	0.4771	0.301	23.2
664	Mike	87	3-2	3	2	0.5	0	1	14	0.4771	-0.301	23.2
665	Mike	87	3-2	3	2	0.5	1	0	6	0.4771	-0.301	23.2
666	Mike	87	3-2	3	2	0.5	0	1	5	0.4771	-0.301	23.2
667	Mike	87	3-2	3	2	0.5	0	1	4	0.4771	-0.301	23.2
668	Mike	87	3-2	3	2	0.5	1	0	5	0.4771	-0.301	23.2
669	Mike	87	3-2	3	2	0.5	0	1	9	0.4771	-0.301	23.2
670	Mike	88	4-1	4	1	3	1	0	6	0.6021	0.4771	25
671	Mike	88	4-1	4	1	3	1	0	6	0.6021	0.4771	25
672	Mike	88	4-1	4	1	3	1	0	6	0.6021	0.4771	25
673	Mike	88	4-1	4	1	3	1	0	5	0.6021	0.4771	25
674	Mike	88	4-1	4	1	3	1	0	7	0.6021	0.4771	25
675	Mike	88	4-1	4	1	3	1	0	6	0.6021	0.4771	25
683	Mike	89	4-2	4	2	1	1	0	5	0.6021	0	24.9
684	Mike	89	4-2	4	2	1	1	0	7	0.6021	0	24.9
685	Mike	89	4-2	4	2	1	0	1	8	0.6021	0	24.9
686	Mike	89	4-2	4	2	1	1	0	6	0.6021	0	24.9
687	Mike	89	4-2	4	2	1	1	0	7	0.6021	0	24.9
688	Mike	89	4-2	4	2	1	1	0	7	0.6021	0	24.9
689	Mike	90	4-3	4	3	0.333	0	1	7	0.6021	-0.4776	24.5
690	Mike	90	4-3	4	3	0.333	0	1	6	0.6021	-0.4776	24.5
691	Mike	90	4-3	4	3	0.333	0	1	8	0.6021	-0.4776	24.5
692	Mike	90	4-3	4	3	0.333	1	0	5	0.6021	-0.4776	24.5
693	Mike	90	4-3	4	3	0.333	1	0	7	0.6021	-0.4776	24.5
694	Mike	90	4-3	4	3	0.333	0	1	6	0.6021	-0.4776	24.5
695	Mike	91	5-1	5	1	4	0	1	26	0.699	0.6021	23.3
696	Mike	91	5-1	5	1	4	0	1	24	0.699	0.6021	23.3
697	Mike	91	5-1	5	1	4	1	0	20	0.699	0.6021	23.3
698	Mike	91	5-1	5	1	4	1	0	5	0.699	0.6021	23.3
699	Mike	91	5-1	5	1	4	1	0	9	0.699	0.6021	23.3
700	Mike	91	5-1	5	1	4	1	0	4	0.699	0.6021	23.3
701	Mike	92	5-2	5	2	1.5	0	1	20	0.699	0.1761	23.1
702	Mike	92	5-2	5	2	1.5	1	0	4	0.699	0.1761	23.1
703	Mike	92	5-2	5	2	1.5	1	0	9	0.699	0.1761	23.1
704	Mike	92	5-2	5	2	1.5	1	0	6	0.699	0.1761	23.1
705	Mike	92	5-2	5	2	1.5	1	0	7	0.699	0.1761	23.1
706	Mike	92	5-2	5	2	1.5	0	1	5	0.699	0.1761	23.1
714	Mike	93	5-3	5	3	0.667	1	0	11	0.699	-0.1759	23.3
715	Mike	93	5-3	5	3	0.667	1	0	4	0.699	-0.1759	23.3
716	Mike	93	5-3	5	3	0.667	1	0	7	0.699	-0.1759	23.3
717	Mike	93	5-3	5	3	0.667	1	0	6	0.699	-0.1759	23.3
718	Mike	93	5-3	5	3	0.667	1	0	12	0.699	-0.1759	23.3
719	Mike	93	5-3	5	3	0.667	0	1	6	0.699	-0.1759	23.3
720	Mike	94	5-4	5	4	0.25	1	0	37	0.699	-0.6021	24
721	Mike	94	5-4	5	4	0.25	0	1	4	0.699	-0.6021	24
722	Mike	94	5-4	5	4	0.25	1	0	4	0.699	-0.6021	24
723	Mike	94	5-4	5	4	0.25	0	1	4	0.699	-0.6021	24
724	Mike	94	5-4	5	4	0.25	1	0	3	0.699	-0.6021	24
725	Mike	94	5-4	5	4	0.25	0	1	3	0.699	-0.6021	24
726	Mike	95	6-1	6	1	5	1	0	5	0.7782	0.699	22.6
727	Mike	95	6-1	6	1	5	1	0	4	0.7782	0.699	22.6
728	Mike	95	6-1	6	1	5	1	0	4	0.7782	0.699	22.6
729	Mike	95	6-1	6	1	5	1	0	5	0.7782	0.699	22.6
730	Mike	95	6-1	6	1	5	0	1	4	0.7782	0.699	22.6
731	Mike	95	6-1	6	1	5	1	0	4	0.7782	0.699	22.6
732	Mike	96	6-2	6	2	2	1	0	4	0.7782	0.301	22.1
733	Mike	96	6-2	6	2	2	1	0	3	0.7782	0.301	22.1
734	Mike	96	6-2	6	2	2	1	0	3	0.7782	0.301	22.1
735	Mike	96	6-2	6	2	2	0	1	4	0.7782	0.301	22.1
736	Mike	96	6-2	6	2	2	0	1	3	0.7782	0.301	22.1
737	Mike	96	6-2	6	2	2	0	1	5	0.7782	0.301	22.1
745	Mike	97	6-3	6	3	1	1	0	15	0.7782	0	21.2
746	Mike	97	6-3	6	3	1	1	0	12	0.7782	0	21.2
747	Mike	97	6-3	6	3	1	1	0	6	0.7782	0	21.2
748	Mike	97	6-3	6	3	1	0	1	8	0.7782	0	21.2
749	Mike	97	6-3	6	3	1	1	0	8	0.7782	0	21.2
750	Mike	97	6-3	6	3	1	1	0	6	0.7782	0	21.2
751	Mike	98	6-4	6	4	0.5	0	1	14	0.7782	-0.301	22.3
752	Mike	98	6-4	6	4	0.5	1	0	6	0.7782	-0.301	22.3
753	Mike	98	6-4	6	4	0.5	1	0	6	0.7782	-0.301	22.3
754	Mike	98	6-4	6	4	0.5	1	0	4	0.7782	-0.301	22.3
755	Mike	98	6-4	6	4	0.5	1	0	7	0.7782	-0.301	22.3
756	Mike	98	6-4	6	4	0.5	0	1	5	0.7782	-0.301	22.3
757	Mike	99	6-5	6	5	0.2	1	0	4	0.7782	-0.699	22.4
758	Mike	99	6-5	6	5	0.2	0	1	5	0.7782	-0.699	22.4
759	Mike	99	6-5	6	5	0.2	0	1	5	0.7782	-0.699	22.4
760	Mike	99	6-5	6	5	0.2	0	1	13	0.7782	-0.699	22.4
761	Mike	99	6-5	6	5	0.2	1	0	5	0.7782	-0.699	22.4
762	Mike	99	6-5	6	5	0.2	0	1	11	0.7782	-0.699	22.4
763	Mike	100	7-1	7	1	6	1	0	37	0.8451	0.7782	26
764	Mike	100	7-1	7	1	6	0	1	7	0.8451	0.7782	26
765	Mike	100	7-1	7	1	6	1	0	6	0.8451	0.7782	26
766	Mike	100	7-1	7	1	6	0	1	5	0.8451	0.7782	26
767	Mike	100	7-1	7	1	6	0	1	3	0.8451	0.7782	26
768	Mike	100	7-1	7	1	6	0	1	4	0.8451	0.7782	26
776	Mike	101	7-2	7	2	2.5	0	1	6	0.8451	0.3979	27.4
777	Mike	101	7-2	7	2	2.5	1	0	5	0.8451	0.3979	27.4
778	Mike	101	7-2	7	2	2.5	1	0	4	0.8451	0.3979	27.4
779	Mike	101	7-2	7	2	2.5	1	0	7	0.8451	0.3979	27.4
780	Mike	101	7-2	7	2	2.5	1	0	5	0.8451	0.3979	27.4
781	Mike	101	7-2	7	2	2.5	1	0	6	0.8451	0.3979	27.4
782	Mike	102	7-3	7	3	1.333	0	1	7	0.8451	0.1248	27.2
783	Mike	102	7-3	7	3	1.333	1	0	8	0.8451	0.1248	27.2
784	Mike	102	7-3	7	3	1.333	0	1	6	0.8451	0.1248	27.2
785	Mike	102	7-3	7	3	1.333	1	0	5	0.8451	0.1248	27.2
786	Mike	102	7-3	7	3	1.333	1	0	5	0.8451	0.1248	27.2
787	Mike	102	7-3	7	3	1.333	1	0	4	0.8451	0.1248	27.2
788	Mike	103	7-4	7	4	0.75	0	1	5	0.8451	-0.1249	27.6
789	Mike	103	7-4	7	4	0.75	0	1	7	0.8451	-0.1249	27.6
790	Mike	103	7-4	7	4	0.75	1	0	4	0.8451	-0.1249	27.6
791	Mike	103	7-4	7	4	0.75	1	0	5	0.8451	-0.1249	27.6
792	Mike	103	7-4	7	4	0.75	1	0	5	0.8451	-0.1249	27.6
793	Mike	103	7-4	7	4	0.75	0	1	8	0.8451	-0.1249	27.6
794	Mike	104	7-5	7	5	0.4	0	1	20	0.8451	-0.3979	28.5
795	Mike	104	7-5	7	5	0.4	0	1	10	0.8451	-0.3979	28.5
796	Mike	104	7-5	7	5	0.4	0	1	6	0.8451	-0.3979	28.5
797	Mike	104	7-5	7	5	0.4	1	0	5	0.8451	-0.3979	28.5
798	Mike	104	7-5	7	5	0.4	0	1	3	0.8451	-0.3979	28.5
799	Mike	104	7-5	7	5	0.4	0	1	2	0.8451	-0.3979	28.5
807	Mike	105	7-6	7	6	0.167	0	1	5	0.8451	-0.7773	30.4
808	Mike	105	7-6	7	6	0.167	1	0	7	0.8451	-0.7773	30.4
809	Mike	105	7-6	7	6	0.167	1	0	3	0.8451	-0.7773	30.4
810	Mike	105	7-6	7	6	0.167	1	0	3	0.8451	-0.7773	30.4
811	Mike	105	7-6	7	6	0.167	0	1	6	0.8451	-0.7773	30.4
812	Mike	105	7-6	7	6	0.167	1	0	3	0.8451	-0.7773	30.4
813	Mike	106	2-1	2	1	1	1	0	66	0.301	0	26.4
814	Mike	106	2-1	2	1	1	1	0	5	0.301	0	26.4
815	Mike	106	2-1	2	1	1	1	0	3	0.301	0	26.4
816	Mike	106	2-1	2	1	1	1	0	9	0.301	0	26.4
817	Mike	106	2-1	2	1	1	1	0	6	0.301	0	26.4
818	Mike	106	2-1	2	1	1	0	1	5	0.301	0	26.4
819	Mike	107	3-1	3	1	2	0	1	42	0.4771	0.301	26.4
820	Mike	107	3-1	3	1	2	1	0	4	0.4771	0.301	26.4
821	Mike	107	3-1	3	1	2	1	0	3	0.4771	0.301	26.4
822	Mike	107	3-1	3	1	2	1	0	7	0.4771	0.301	26.4
823	Mike	107	3-1	3	1	2	1	0	6	0.4771	0.301	26.4
824	Mike	107	3-1	3	1	2	1	0	6	0.4771	0.301	26.4
825	Mike	108	3-2	3	2	0.5	0	1	6	0.4771	-0.301	26.9
826	Mike	108	3-2	3	2	0.5	1	0	45	0.4771	-0.301	26.9
827	Mike	108	3-2	3	2	0.5	1	0	4	0.4771	-0.301	26.9
828	Mike	108	3-2	3	2	0.5	0	1	5	0.4771	-0.301	26.9
829	Mike	108	3-2	3	2	0.5	0	1	4	0.4771	-0.301	26.9
830	Mike	108	3-2	3	2	0.5	1	0	5	0.4771	-0.301	26.9
838	Mike	109	4-1	4	1	3	1	0	9	0.6021	0.4771	24.1
839	Mike	109	4-1	4	1	3	1	0	7	0.6021	0.4771	24.1
840	Mike	109	4-1	4	1	3	0	1	7	0.6021	0.4771	24.1
841	Mike	109	4-1	4	1	3	1	0	6	0.6021	0.4771	24.1
842	Mike	109	4-1	4	1	3	1	0	5	0.6021	0.4771	24.1
843	Mike	109	4-1	4	1	3	0	1	8	0.6021	0.4771	24.1
844	Mike	110	4-2	4	2	1	1	0	9	0.6021	0	23.6
845	Mike	110	4-2	4	2	1	1	0	7	0.6021	0	23.6
846	Mike	110	4-2	4	2	1	1	0	6	0.6021	0	23.6
847	Mike	110	4-2	4	2	1	1	0	6	0.6021	0	23.6
848	Mike	110	4-2	4	2	1	1	0	8	0.6021	0	23.6
849	Mike	110	4-2	4	2	1	0	1	6	0.6021	0	23.6
850	Mike	111	4-3	4	3	0.333	1	0	8	0.6021	-0.4776	23.6
851	Mike	111	4-3	4	3	0.333	0	1	6	0.6021	-0.4776	23.6
852	Mike	111	4-3	4	3	0.333	1	0	8	0.6021	-0.4776	23.6
853	Mike	111	4-3	4	3	0.333	1	0	7	0.6021	-0.4776	23.6
854	Mike	111	4-3	4	3	0.333	1	0	5	0.6021	-0.4776	23.6
855	Mike	111	4-3	4	3	0.333	1	0	6	0.6021	-0.4776	23.6
856	Mike	112	5-1	5	1	4	0	1	61	0.699	0.6021	23
857	Mike	112	5-1	5	1	4	0	1	9	0.699	0.6021	23
858	Mike	112	5-1	5	1	4	1	0	6	0.699	0.6021	23
859	Mike	112	5-1	5	1	4	1	0	35	0.699	0.6021	23
860	Mike	112	5-1	5	1	4	1	0	5	0.699	0.6021	23
861	Mike	112	5-1	5	1	4	1	0	4	0.699	0.6021	23
869	Mike	113	5-2	5	2	1.5	0	1	45	0.699	0.1761	21.1
870	Mike	113	5-2	5	2	1.5	1	0	3	0.699	0.1761	21.1
871	Mike	113	5-2	5	2	1.5	0	1	4	0.699	0.1761	21.1
872	Mike	113	5-2	5	2	1.5	1	0	3	0.699	0.1761	21.1
873	Mike	113	5-2	5	2	1.5	0	1	3	0.699	0.1761	21.1
874	Mike	113	5-2	5	2	1.5	0	1	7	0.699	0.1761	21.1
875	Mike	114	5-3	5	3	0.667	0	1	3	0.699	-0.1759	20.8
876	Mike	114	5-3	5	3	0.667	1	0	4	0.699	-0.1759	20.8
877	Mike	114	5-3	5	3	0.667	1	0	2	0.699	-0.1759	20.8
878	Mike	114	5-3	5	3	0.667	0	1	5	0.699	-0.1759	20.8
879	Mike	114	5-3	5	3	0.667	0	1	3	0.699	-0.1759	20.8
880	Mike	114	5-3	5	3	0.667	0	1	2	0.699	-0.1759	20.8
881	Mike	115	5-4	5	4	0.25	1	0	11	0.699	-0.6021	32.5
882	Mike	115	5-4	5	4	0.25	0	1	5	0.699	-0.6021	32.5
883	Mike	115	5-4	5	4	0.25	0	1	4	0.699	-0.6021	32.5
884	Mike	115	5-4	5	4	0.25	0	1	7	0.699	-0.6021	32.5
885	Mike	115	5-4	5	4	0.25	0	1	68	0.699	-0.6021	32.5
886	Mike	115	5-4	5	4	0.25	0	1	4	0.699	-0.6021	32.5
887	Mike	116	6-1	6	1	5	1	0	8	0.7782	0.699	34.3
888	Mike	116	6-1	6	1	5	1	0	4	0.7782	0.699	34.3
889	Mike	116	6-1	6	1	5	1	0	3	0.7782	0.699	34.3
890	Mike	116	6-1	6	1	5	1	0	3	0.7782	0.699	34.3
891	Mike	116	6-1	6	1	5	1	0	4	0.7782	0.699	34.3
892	Mike	116	6-1	6	1	5	1	0	3	0.7782	0.699	34.3
900	Mike	117	6-2	6	2	2	1	0	7	0.7782	0.301	37.4
901	Mike	117	6-2	6	2	2	1	0	3	0.7782	0.301	37.4
902	Mike	117	6-2	6	2	2	1	0	3	0.7782	0.301	37.4
903	Mike	117	6-2	6	2	2	1	0	5	0.7782	0.301	37.4
904	Mike	117	6-2	6	2	2	1	0	3	0.7782	0.301	37.4
905	Mike	117	6-2	6	2	2	1	0	5	0.7782	0.301	37.4
906	Mike	118	6-3	6	3	1	1	0	12	0.7782	0	22.7
907	Mike	118	6-3	6	3	1	1	0	5	0.7782	0	22.7
908	Mike	118	6-3	6	3	1	1	0	4	0.7782	0	22.7
909	Mike	118	6-3	6	3	1	0	1	7	0.7782	0	22.7
910	Mike	118	6-3	6	3	1	0	1	10	0.7782	0	22.7
911	Mike	118	6-3	6	3	1	0	1	69	0.7782	0	22.7
912	Mike	119	6-4	6	4	0.5	1	0	7	0.7782	-0.301	32.9
913	Mike	119	6-4	6	4	0.5	0	1	7	0.7782	-0.301	32.9
914	Mike	119	6-4	6	4	0.5	1	0	5	0.7782	-0.301	32.9
915	Mike	119	6-4	6	4	0.5	0	1	5	0.7782	-0.301	32.9
916	Mike	119	6-4	6	4	0.5	1	0	3	0.7782	-0.301	32.9
917	Mike	119	6-4	6	4	0.5	0	1	5	0.7782	-0.301	32.9
918	Mike	120	6-5	6	5	0.2	0	1	4	0.7782	-0.699	37.4
919	Mike	120	6-5	6	5	0.2	0	1	5	0.7782	-0.699	37.4
920	Mike	120	6-5	6	5	0.2	1	0	4	0.7782	-0.699	37.4
921	Mike	120	6-5	6	5	0.2	1	0	5	0.7782	-0.699	37.4
922	Mike	120	6-5	6	5	0.2	0	1	3	0.7782	-0.699	37.4
923	Mike	120	6-5	6	5	0.2	1	0	4	0.7782	-0.699	37.4
931	Mike	121	7-1	7	1	6	1	0	36	0.8451	0.7782	21.5
932	Mike	121	7-1	7	1	6	1	0	4	0.8451	0.7782	21.5
933	Mike	121	7-1	7	1	6	1	0	2	0.8451	0.7782	21.5
934	Mike	121	7-1	7	1	6	1	0	2	0.8451	0.7782	21.5
935	Mike	121	7-1	7	1	6	1	0	2	0.8451	0.7782	21.5
936	Mike	121	7-1	7	1	6	1	0	4	0.8451	0.7782	21.5
937	Mike	122	7-2	7	2	2.5	1	0	2	0.8451	0.3979	21.2
938	Mike	122	7-2	7	2	2.5	0	1	8	0.8451	0.3979	21.2
939	Mike	122	7-2	7	2	2.5	0	1	2	0.8451	0.3979	21.2
940	Mike	122	7-2	7	2	2.5	1	0	1	0.8451	0.3979	21.2
941	Mike	122	7-2	7	2	2.5	1	0	4	0.8451	0.3979	21.2
942	Mike	122	7-2	7	2	2.5	0	1	4	0.8451	0.3979	21.2
943	Mike	123	7-3	7	3	1.333	1	0	3	0.8451	0.1248	20.8
944	Mike	123	7-3	7	3	1.333	0	1	2	0.8451	0.1248	20.8
945	Mike	123	7-3	7	3	1.333	1	0	3	0.8451	0.1248	20.8
946	Mike	123	7-3	7	3	1.333	1	0	2	0.8451	0.1248	20.8
947	Mike	123	7-3	7	3	1.333	1	0	2	0.8451	0.1248	20.8
948	Mike	123	7-3	7	3	1.333	1	0	3	0.8451	0.1248	20.8
949	Mike	124	7-4	7	4	0.75	1	0	5	0.8451	-0.1249	15.8
950	Mike	124	7-4	7	4	0.75	1	0	5	0.8451	-0.1249	15.8
951	Mike	124	7-4	7	4	0.75	1	0	5	0.8451	-0.1249	15.8
952	Mike	124	7-4	7	4	0.75	1	0	2	0.8451	-0.1249	15.8
953	Mike	124	7-4	7	4	0.75	0	1	2	0.8451	-0.1249	15.8
954	Mike	124	7-4	7	4	0.75	1	0	3	0.8451	-0.1249	15.8
962	Mike	125	7-5	7	5	0.4	0	1	7	0.8451	-0.3979	15.8
963	Mike	125	7-5	7	5	0.4	1	0	4	0.8451	-0.3979	15.8
964	Mike	125	7-5	7	5	0.4	1	0	2	0.8451	-0.3979	15.8
965	Mike	125	7-5	7	5	0.4	1	0	2	0.8451	-0.3979	15.8
966	Mike	125	7-5	7	5	0.4	1	0	9	0.8451	-0.3979	15.8
967	Mike	125	7-5	7	5	0.4	1	0	2	0.8451	-0.3979	15.8
968	Mike	126	7-6	7	6	0.167	1	0	5	0.8451	-0.7773	16
969	Mike	126	7-6	7	6	0.167	0	1	3	0.8451	-0.7773	16
970	Mike	126	7-6	7	6	0.167	1	0	2	0.8451	-0.7773	16
971	Mike	126	7-6	7	6	0.167	1	0	3	0.8451	-0.7773	16
972	Mike	126	7-6	7	6	0.167	0	1	2	0.8451	-0.7773	16
973	Mike	126	7-6	7	6	0.167	0	1	2	0.8451	-0.7773	16
975	Rikutaro	127	7-3	7	3	1.333	1	0	12	0.8451	0.1248	26.6
976	Rikutaro	127	7-3	7	3	1.333	1	0	7	0.8451	0.1248	26.6
977	Rikutaro	127	7-3	7	3	1.333	0	1	8	0.8451	0.1248	26.6
978	Rikutaro	127	7-3	7	3	1.333	0	1	9	0.8451	0.1248	26.6
979	Rikutaro	127	7-3	7	3	1.333	0	1	10	0.8451	0.1248	26.6
980	Rikutaro	127	7-3	7	3	1.333	1	0	7	0.8451	0.1248	26.6
981	Rikutaro	128	3-2	3	2	0.5	0	1	38	0.4771	-0.301	28.8
982	Rikutaro	128	3-2	3	2	0.5	1	0	6	0.4771	-0.301	28.8
983	Rikutaro	128	3-2	3	2	0.5	1	0	5	0.4771	-0.301	28.8
984	Rikutaro	128	3-2	3	2	0.5	1	0	6	0.4771	-0.301	28.8
985	Rikutaro	128	3-2	3	2	0.5	1	0	7	0.4771	-0.301	28.8
986	Rikutaro	128	3-2	3	2	0.5	0	1	6	0.4771	-0.301	28.8
987	Rikutaro	129	6-4	6	4	0.5	0	1	5	0.7782	-0.301	28.2
988	Rikutaro	129	6-4	6	4	0.5	0	1	8	0.7782	-0.301	28.2
989	Rikutaro	129	6-4	6	4	0.5	1	0	5	0.7782	-0.301	28.2
990	Rikutaro	129	6-4	6	4	0.5	0	1	10	0.7782	-0.301	28.2
991	Rikutaro	129	6-4	6	4	0.5	0	1	13	0.7782	-0.301	28.2
992	Rikutaro	129	6-4	6	4	0.5	1	0	6	0.7782	-0.301	28.2
993	Rikutaro	130	7-5	7	5	0.4	1	0	7	0.8451	-0.3979	31.1
994	Rikutaro	130	7-5	7	5	0.4	1	0	5	0.8451	-0.3979	31.1
995	Rikutaro	130	7-5	7	5	0.4	1	0	12	0.8451	-0.3979	31.1
996	Rikutaro	130	7-5	7	5	0.4	1	0	6	0.8451	-0.3979	31.1
997	Rikutaro	130	7-5	7	5	0.4	0	1	7	0.8451	-0.3979	31.1
998	Rikutaro	130	7-5	7	5	0.4	0	1	7	0.8451	-0.3979	31.1
1005	Rikutaro	131	6-2	6	2	2	0	1	10	0.7782	0.301	26.1
1006	Rikutaro	131	6-2	6	2	2	1	0	5	0.7782	0.301	26.1
1007	Rikutaro	131	6-2	6	2	2	1	0	8	0.7782	0.301	26.1
1008	Rikutaro	131	6-2	6	2	2	1	0	5	0.7782	0.301	26.1
1009	Rikutaro	131	6-2	6	2	2	1	0	6	0.7782	0.301	26.1
1010	Rikutaro	131	6-2	6	2	2	1	0	5	0.7782	0.301	26.1
1011	Rikutaro	132	7-1	7	1	6	1	0	7	0.8451	0.7782	26.5
1012	Rikutaro	132	7-1	7	1	6	1	0	5	0.8451	0.7782	26.5
1013	Rikutaro	132	7-1	7	1	6	1	0	4	0.8451	0.7782	26.5
1014	Rikutaro	132	7-1	7	1	6	1	0	8	0.8451	0.7782	26.5
1015	Rikutaro	132	7-1	7	1	6	1	0	6	0.8451	0.7782	26.5
1016	Rikutaro	132	7-1	7	1	6	1	0	6	0.8451	0.7782	26.5
1017	Rikutaro	133	4-2	4	2	1	1	0	6	0.6021	0	31.9
1018	Rikutaro	133	4-2	4	2	1	1	0	6	0.6021	0	31.9
1019	Rikutaro	133	4-2	4	2	1	1	0	8	0.6021	0	31.9
1020	Rikutaro	133	4-2	4	2	1	0	1	9	0.6021	0	31.9
1021	Rikutaro	133	4-2	4	2	1	1	0	7	0.6021	0	31.9
1022	Rikutaro	133	4-2	4	2	1	0	1	10	0.6021	0	31.9
1023	Rikutaro	134	7-4	7	4	0.75	0	1	7	0.8451	-0.1249	32.1
1024	Rikutaro	134	7-4	7	4	0.75	0	1	9	0.8451	-0.1249	32.1
1025	Rikutaro	134	7-4	7	4	0.75	0	1	8	0.8451	-0.1249	32.1
1026	Rikutaro	134	7-4	7	4	0.75	0	1	9	0.8451	-0.1249	32.1
1027	Rikutaro	134	7-4	7	4	0.75	1	0	10	0.8451	-0.1249	32.1
1028	Rikutaro	134	7-4	7	4	0.75	1	0	8	0.8451	-0.1249	32.1
1036	Rikutaro	135	6-1	6	1	5	1	0	14	0.7782	0.699	29.2
1037	Rikutaro	135	6-1	6	1	5	1	0	5	0.7782	0.699	29.2
1038	Rikutaro	135	6-1	6	1	5	1	0	4	0.7782	0.699	29.2
1039	Rikutaro	135	6-1	6	1	5	1	0	3	0.7782	0.699	29.2
1040	Rikutaro	135	6-1	6	1	5	1	0	4	0.7782	0.699	29.2
1041	Rikutaro	135	6-1	6	1	5	1	0	4	0.7782	0.699	29.2
1042	Rikutaro	136	7-2	7	2	2.5	1	0	8	0.8451	0.3979	32.4
1043	Rikutaro	136	7-2	7	2	2.5	1	0	6	0.8451	0.3979	32.4
1044	Rikutaro	136	7-2	7	2	2.5	0	1	8	0.8451	0.3979	32.4
1045	Rikutaro	136	7-2	7	2	2.5	1	0	5	0.8451	0.3979	32.4
1046	Rikutaro	136	7-2	7	2	2.5	0	1	6	0.8451	0.3979	32.4
1047	Rikutaro	136	7-2	7	2	2.5	1	0	7	0.8451	0.3979	32.4
1048	Rikutaro	137	6-3	6	3	1	1	0	6	0.7782	0	32.8
1049	Rikutaro	137	6-3	6	3	1	1	0	5	0.7782	0	32.8
1050	Rikutaro	137	6-3	6	3	1	0	1	4	0.7782	0	32.8
1051	Rikutaro	137	6-3	6	3	1	0	1	7	0.7782	0	32.8
1052	Rikutaro	137	6-3	6	3	1	1	0	6	0.7782	0	32.8
1053	Rikutaro	137	6-3	6	3	1	0	1	6	0.7782	0	32.8
1054	Rikutaro	138	3-1	3	1	2	0	1	43	0.4771	0.301	29.2
1055	Rikutaro	138	3-1	3	1	2	0	1	9	0.4771	0.301	29.2
1056	Rikutaro	138	3-1	3	1	2	1	0	6	0.4771	0.301	29.2
1057	Rikutaro	138	3-1	3	1	2	1	0	3	0.4771	0.301	29.2
1058	Rikutaro	138	3-1	3	1	2	1	0	8	0.4771	0.301	29.2
1059	Rikutaro	138	3-1	3	1	2	1	0	6	0.4771	0.301	29.2
1067	Rikutaro	139	4-3	4	3	0.333	0	1	7	0.6021	-0.4776	30.1
1068	Rikutaro	139	4-3	4	3	0.333	1	0	7	0.6021	-0.4776	30.1
1069	Rikutaro	139	4-3	4	3	0.333	1	0	7	0.6021	-0.4776	30.1
1070	Rikutaro	139	4-3	4	3	0.333	1	0	6	0.6021	-0.4776	30.1
1071	Rikutaro	139	4-3	4	3	0.333	0	1	7	0.6021	-0.4776	30.1
1072	Rikutaro	139	4-3	4	3	0.333	1	0	5	0.6021	-0.4776	30.1
1073	Rikutaro	140	5-2	5	2	1.5	1	0	6	0.699	0.1761	30.6
1074	Rikutaro	140	5-2	5	2	1.5	0	1	10	0.699	0.1761	30.6
1075	Rikutaro	140	5-2	5	2	1.5	0	1	8	0.699	0.1761	30.6
1076	Rikutaro	140	5-2	5	2	1.5	1	0	5	0.699	0.1761	30.6
1077	Rikutaro	140	5-2	5	2	1.5	1	0	5	0.699	0.1761	30.6
1078	Rikutaro	140	5-2	5	2	1.5	0	1	7	0.699	0.1761	30.6
1079	Rikutaro	141	2-1	2	1	1	1	0	11	0.301	0	26.2
1080	Rikutaro	141	2-1	2	1	1	1	0	6	0.301	0	26.2
1081	Rikutaro	141	2-1	2	1	1	1	0	5	0.301	0	26.2
1082	Rikutaro	141	2-1	2	1	1	1	0	7	0.301	0	26.2
1083	Rikutaro	141	2-1	2	1	1	1	0	5	0.301	0	26.2
1084	Rikutaro	141	2-1	2	1	1	0	1	8	0.301	0	26.2
1085	Rikutaro	142	5-3	5	3	0.667	1	0	6	0.699	-0.1759	26.8
1086	Rikutaro	142	5-3	5	3	0.667	0	1	6	0.699	-0.1759	26.8
1087	Rikutaro	142	5-3	5	3	0.667	1	0	4	0.699	-0.1759	26.8
1088	Rikutaro	142	5-3	5	3	0.667	0	1	5	0.699	-0.1759	26.8
1089	Rikutaro	142	5-3	5	3	0.667	1	0	5	0.699	-0.1759	26.8
1090	Rikutaro	142	5-3	5	3	0.667	1	0	14	0.699	-0.1759	26.8
1098	Rikutaro	143	4-1	4	1	3	1	0	6	0.6021	0.4771	26.3
1099	Rikutaro	143	4-1	4	1	3	1	0	4	0.6021	0.4771	26.3
1100	Rikutaro	143	4-1	4	1	3	1	0	5	0.6021	0.4771	26.3
1101	Rikutaro	143	4-1	4	1	3	1	0	5	0.6021	0.4771	26.3
1102	Rikutaro	143	4-1	4	1	3	1	0	4	0.6021	0.4771	26.3
1103	Rikutaro	143	4-1	4	1	3	1	0	5	0.6021	0.4771	26.3
1104	Rikutaro	144	6-5	6	5	0.2	0	1	9	0.7782	-0.699	28.4
1105	Rikutaro	144	6-5	6	5	0.2	0	1	6	0.7782	-0.699	28.4
1106	Rikutaro	144	6-5	6	5	0.2	1	0	4	0.7782	-0.699	28.4
1107	Rikutaro	144	6-5	6	5	0.2	1	0	4	0.7782	-0.699	28.4
1108	Rikutaro	144	6-5	6	5	0.2	0	1	4	0.7782	-0.699	28.4
1109	Rikutaro	144	6-5	6	5	0.2	1	0	6	0.7782	-0.699	28.4
1110	Rikutaro	145	5-1	5	1	4	1	0	4	0.699	0.6021	30.2
1111	Rikutaro	145	5-1	5	1	4	1	0	5	0.699	0.6021	30.2
1112	Rikutaro	145	5-1	5	1	4	1	0	4	0.699	0.6021	30.2
1113	Rikutaro	145	5-1	5	1	4	0	1	7	0.699	0.6021	30.2
1114	Rikutaro	145	5-1	5	1	4	1	0	6	0.699	0.6021	30.2
1115	Rikutaro	145	5-1	5	1	4	1	0	5	0.699	0.6021	30.2
1116	Rikutaro	146	7-6	7	6	0.167	1	0	5	0.8451	-0.7773	30.4
1117	Rikutaro	146	7-6	7	6	0.167	1	0	6	0.8451	-0.7773	30.4
1118	Rikutaro	146	7-6	7	6	0.167	1	0	4	0.8451	-0.7773	30.4
1119	Rikutaro	146	7-6	7	6	0.167	0	1	7	0.8451	-0.7773	30.4
1120	Rikutaro	146	7-6	7	6	0.167	1	0	5	0.8451	-0.7773	30.4
1121	Rikutaro	146	7-6	7	6	0.167	1	0	4	0.8451	-0.7773	30.4
1129	Rikutaro	147	5-4	5	4	0.25	1	0	8	0.699	-0.6021	30.2
1130	Rikutaro	147	5-4	5	4	0.25	0	1	5	0.699	-0.6021	30.2
1131	Rikutaro	147	5-4	5	4	0.25	1	0	4	0.699	-0.6021	30.2
1132	Rikutaro	147	5-4	5	4	0.25	1	0	5	0.699	-0.6021	30.2
1133	Rikutaro	147	5-4	5	4	0.25	0	1	5	0.699	-0.6021	30.2
1134	Rikutaro	147	5-4	5	4	0.25	1	0	7	0.699	-0.6021	30.2
1135	Rikutaro	148	7-3	7	3	1.333	1	0	13	0.8451	0.1248	27.4
1136	Rikutaro	148	7-3	7	3	1.333	1	0	9	0.8451	0.1248	27.4
1137	Rikutaro	148	7-3	7	3	1.333	1	0	9	0.8451	0.1248	27.4
1138	Rikutaro	148	7-3	7	3	1.333	1	0	13	0.8451	0.1248	27.4
1139	Rikutaro	148	7-3	7	3	1.333	0	1	8	0.8451	0.1248	27.4
1140	Rikutaro	148	7-3	7	3	1.333	1	0	8	0.8451	0.1248	27.4
1141	Rikutaro	149	3-2	3	2	0.5	0	1	10	0.4771	-0.301	29.9
1142	Rikutaro	149	3-2	3	2	0.5	1	0	60	0.4771	-0.301	29.9
1143	Rikutaro	149	3-2	3	2	0.5	1	0	5	0.4771	-0.301	29.9
1144	Rikutaro	149	3-2	3	2	0.5	1	0	8	0.4771	-0.301	29.9
1145	Rikutaro	149	3-2	3	2	0.5	0	1	4	0.4771	-0.301	29.9
1146	Rikutaro	149	3-2	3	2	0.5	1	0	5	0.4771	-0.301	29.9
1147	Rikutaro	150	5-3	5	3	0.667	1	0	16	0.699	-0.1759	23.7
1148	Rikutaro	150	5-3	5	3	0.667	1	0	12	0.699	-0.1759	23.7
1149	Rikutaro	150	5-3	5	3	0.667	1	0	8	0.699	-0.1759	23.7
1150	Rikutaro	150	5-3	5	3	0.667	1	0	19	0.699	-0.1759	23.7
1151	Rikutaro	150	5-3	5	3	0.667	0	1	18	0.699	-0.1759	23.7
1152	Rikutaro	150	5-3	5	3	0.667	1	0	15	0.699	-0.1759	23.7
1160	Rikutaro	151	6-2	6	2	2	1	0	7	0.7782	0.301	23.7
1161	Rikutaro	151	6-2	6	2	2	1	0	17	0.7782	0.301	23.7
1162	Rikutaro	151	6-2	6	2	2	1	0	12	0.7782	0.301	23.7
1163	Rikutaro	151	6-2	6	2	2	0	1	10	0.7782	0.301	23.7
1164	Rikutaro	151	6-2	6	2	2	1	0	9	0.7782	0.301	23.7
1165	Rikutaro	151	6-2	6	2	2	1	0	19	0.7782	0.301	23.7
1166	Rikutaro	152	7-1	7	1	6	1	0	11	0.8451	0.7782	27.4
1167	Rikutaro	152	7-1	7	1	6	1	0	11	0.8451	0.7782	27.4
1168	Rikutaro	152	7-1	7	1	6	1	0	21	0.8451	0.7782	27.4
1169	Rikutaro	152	7-1	7	1	6	1	0	13	0.8451	0.7782	27.4
1170	Rikutaro	152	7-1	7	1	6	1	0	5	0.8451	0.7782	27.4
1171	Rikutaro	152	7-1	7	1	6	1	0	11	0.8451	0.7782	27.4
1172	Rikutaro	153	4-1	4	1	3	1	0	13	0.6021	0.4771	29.5
1173	Rikutaro	153	4-1	4	1	3	1	0	7	0.6021	0.4771	29.5
1174	Rikutaro	153	4-1	4	1	3	1	0	5	0.6021	0.4771	29.5
1175	Rikutaro	153	4-1	4	1	3	0	1	7	0.6021	0.4771	29.5
1176	Rikutaro	153	4-1	4	1	3	1	0	6	0.6021	0.4771	29.5
1177	Rikutaro	153	4-1	4	1	3	0	1	7	0.6021	0.4771	29.5
1178	Rikutaro	154	5-2	5	2	1.5	0	1	17	0.699	0.1761	25.7
1179	Rikutaro	154	5-2	5	2	1.5	1	0	7	0.699	0.1761	25.7
1180	Rikutaro	154	5-2	5	2	1.5	1	0	8	0.699	0.1761	25.7
1181	Rikutaro	154	5-2	5	2	1.5	1	0	8	0.699	0.1761	25.7
1182	Rikutaro	154	5-2	5	2	1.5	1	0	4	0.699	0.1761	25.7
1183	Rikutaro	154	5-2	5	2	1.5	0	1	9	0.699	0.1761	25.7
1191	Rikutaro	155	5-4	5	4	0.25	1	0	7	0.699	-0.6021	27.5
1192	Rikutaro	155	5-4	5	4	0.25	1	0	6	0.699	-0.6021	27.5
1193	Rikutaro	155	5-4	5	4	0.25	0	1	6	0.699	-0.6021	27.5
1194	Rikutaro	155	5-4	5	4	0.25	0	1	8	0.699	-0.6021	27.5
1195	Rikutaro	155	5-4	5	4	0.25	1	0	7	0.699	-0.6021	27.5
1196	Rikutaro	155	5-4	5	4	0.25	1	0	7	0.699	-0.6021	27.5
1197	Rikutaro	156	4-2	4	2	1	0	1	8	0.6021	0	28.2
1198	Rikutaro	156	4-2	4	2	1	1	0	21	0.6021	0	28.2
1199	Rikutaro	156	4-2	4	2	1	0	1	5	0.6021	0	28.2
1200	Rikutaro	156	4-2	4	2	1	0	1	10	0.6021	0	28.2
1201	Rikutaro	156	4-2	4	2	1	1	0	6	0.6021	0	28.2
1202	Rikutaro	156	4-2	4	2	1	1	0	6	0.6021	0	28.2
1203	Rikutaro	157	6-1	6	1	5	1	0	12	0.7782	0.699	29.1
1204	Rikutaro	157	6-1	6	1	5	0	1	28	0.7782	0.699	29.1
1205	Rikutaro	157	6-1	6	1	5	0	1	7	0.7782	0.699	29.1
1206	Rikutaro	157	6-1	6	1	5	1	0	5	0.7782	0.699	29.1
1207	Rikutaro	157	6-1	6	1	5	1	0	7	0.7782	0.699	29.1
1208	Rikutaro	157	6-1	6	1	5	1	0	7	0.7782	0.699	29.1
1209	Rikutaro	158	2-1	2	1	1	1	0	24	0.301	0	30.7
1210	Rikutaro	158	2-1	2	1	1	1	0	9	0.301	0	30.7
1211	Rikutaro	158	2-1	2	1	1	1	0	4	0.301	0	30.7
1212	Rikutaro	158	2-1	2	1	1	1	0	4	0.301	0	30.7
1213	Rikutaro	158	2-1	2	1	1	1	0	6	0.301	0	30.7
1214	Rikutaro	158	2-1	2	1	1	1	0	7	0.301	0	30.7
1222	Rikutaro	159	7-4	7	4	0.75	1	0	6	0.8451	-0.1249	25.9
1223	Rikutaro	159	7-4	7	4	0.75	1	0	5	0.8451	-0.1249	25.9
1224	Rikutaro	159	7-4	7	4	0.75	1	0	6	0.8451	-0.1249	25.9
1225	Rikutaro	159	7-4	7	4	0.75	1	0	5	0.8451	-0.1249	25.9
1226	Rikutaro	159	7-4	7	4	0.75	0	1	6	0.8451	-0.1249	25.9
1227	Rikutaro	159	7-4	7	4	0.75	0	1	6	0.8451	-0.1249	25.9
1228	Rikutaro	160	7-5	7	5	0.4	0	1	12	0.8451	-0.3979	26.7
1229	Rikutaro	160	7-5	7	5	0.4	0	1	7	0.8451	-0.3979	26.7
1230	Rikutaro	160	7-5	7	5	0.4	1	0	6	0.8451	-0.3979	26.7
1231	Rikutaro	160	7-5	7	5	0.4	0	1	6	0.8451	-0.3979	26.7
1232	Rikutaro	160	7-5	7	5	0.4	1	0	5	0.8451	-0.3979	26.7
1233	Rikutaro	160	7-5	7	5	0.4	0	1	5	0.8451	-0.3979	26.7
1234	Rikutaro	161	6-5	6	5	0.2	0	1	9	0.7782	-0.699	26.6
1235	Rikutaro	161	6-5	6	5	0.2	1	0	9	0.7782	-0.699	26.6
1236	Rikutaro	161	6-5	6	5	0.2	1	0	10	0.7782	-0.699	26.6
1237	Rikutaro	161	6-5	6	5	0.2	0	1	10	0.7782	-0.699	26.6
1238	Rikutaro	161	6-5	6	5	0.2	1	0	11	0.7782	-0.699	26.6
1239	Rikutaro	161	6-5	6	5	0.2	0	1	10	0.7782	-0.699	26.6
1240	Rikutaro	162	7-2	7	2	2.5	0	1	12	0.8451	0.3979	27.2
1241	Rikutaro	162	7-2	7	2	2.5	0	1	17	0.8451	0.3979	27.2
1242	Rikutaro	162	7-2	7	2	2.5	0	1	9	0.8451	0.3979	27.2
1243	Rikutaro	162	7-2	7	2	2.5	1	0	10	0.8451	0.3979	27.2
1244	Rikutaro	162	7-2	7	2	2.5	1	0	9	0.8451	0.3979	27.2
1245	Rikutaro	162	7-2	7	2	2.5	1	0	10	0.8451	0.3979	27.2
1253	Rikutaro	163	6-4	6	4	0.5	1	0	15	0.7782	-0.301	28.3
1254	Rikutaro	163	6-4	6	4	0.5	1	0	10	0.7782	-0.301	28.3
1255	Rikutaro	163	6-4	6	4	0.5	1	0	12	0.7782	-0.301	28.3
1256	Rikutaro	163	6-4	6	4	0.5	1	0	13	0.7782	-0.301	28.3
1257	Rikutaro	163	6-4	6	4	0.5	1	0	5	0.7782	-0.301	28.3
1258	Rikutaro	163	6-4	6	4	0.5	1	0	7	0.7782	-0.301	28.3
1259	Rikutaro	164	7-6	7	6	0.167	1	0	5	0.8451	-0.7773	29.5
1260	Rikutaro	164	7-6	7	6	0.167	0	1	14	0.8451	-0.7773	29.5
1261	Rikutaro	164	7-6	7	6	0.167	1	0	7	0.8451	-0.7773	29.5
1262	Rikutaro	164	7-6	7	6	0.167	1	0	7	0.8451	-0.7773	29.5
1263	Rikutaro	164	7-6	7	6	0.167	1	0	7	0.8451	-0.7773	29.5
1264	Rikutaro	164	7-6	7	6	0.167	1	0	8	0.8451	-0.7773	29.5
1265	Rikutaro	165	3-1	3	1	2	1	0	8	0.4771	0.301	26.1
1266	Rikutaro	165	3-1	3	1	2	0	1	7	0.4771	0.301	26.1
1267	Rikutaro	165	3-1	3	1	2	1	0	6	0.4771	0.301	26.1
1268	Rikutaro	165	3-1	3	1	2	1	0	5	0.4771	0.301	26.1
1269	Rikutaro	165	3-1	3	1	2	1	0	6	0.4771	0.301	26.1
1270	Rikutaro	165	3-1	3	1	2	1	0	6	0.4771	0.301	26.1
1271	Rikutaro	166	4-3	4	3	0.333	1	0	7	0.6021	-0.4776	26.7
1272	Rikutaro	166	4-3	4	3	0.333	1	0	7	0.6021	-0.4776	26.7
1273	Rikutaro	166	4-3	4	3	0.333	1	0	5	0.6021	-0.4776	26.7
1274	Rikutaro	166	4-3	4	3	0.333	1	0	7	0.6021	-0.4776	26.7
1275	Rikutaro	166	4-3	4	3	0.333	1	0	18	0.6021	-0.4776	26.7
1276	Rikutaro	166	4-3	4	3	0.333	1	0	10	0.6021	-0.4776	26.7
1284	Rikutaro	167	5-1	5	1	4	0	1	6	0.699	0.6021	27.3
1285	Rikutaro	167	5-1	5	1	4	1	0	4	0.699	0.6021	27.3
1286	Rikutaro	167	5-1	5	1	4	1	0	6	0.699	0.6021	27.3
1287	Rikutaro	167	5-1	5	1	4	1	0	5	0.699	0.6021	27.3
1288	Rikutaro	167	5-1	5	1	4	1	0	5	0.699	0.6021	27.3
1289	Rikutaro	167	5-1	5	1	4	1	0	3	0.699	0.6021	27.3
1290	Rikutaro	168	6-3	6	3	1	1	0	5	0.7782	0	27.8
1291	Rikutaro	168	6-3	6	3	1	1	0	3	0.7782	0	27.8
1292	Rikutaro	168	6-3	6	3	1	0	1	4	0.7782	0	27.8
1293	Rikutaro	168	6-3	6	3	1	0	1	5	0.7782	0	27.8
1294	Rikutaro	168	6-3	6	3	1	0	1	4	0.7782	0	27.8
1295	Rikutaro	168	6-3	6	3	1	1	0	5	0.7782	0	27.8
1296	Rikutaro	169	5-3	5	3	0.667	0	1	12	0.699	-0.1759	29.5
1297	Rikutaro	169	5-3	5	3	0.667	0	1	6	0.699	-0.1759	29.5
1298	Rikutaro	169	5-3	5	3	0.667	0	1	4	0.699	-0.1759	29.5
1299	Rikutaro	169	5-3	5	3	0.667	1	0	6	0.699	-0.1759	29.5
1300	Rikutaro	169	5-3	5	3	0.667	0	1	7	0.699	-0.1759	29.5
1301	Rikutaro	169	5-3	5	3	0.667	1	0	4	0.699	-0.1759	29.5
1302	Rikutaro	170	7-1	7	1	6	1	0	4	0.8451	0.7782	30
1303	Rikutaro	170	7-1	7	1	6	1	0	4	0.8451	0.7782	30
1304	Rikutaro	170	7-1	7	1	6	1	0	10	0.8451	0.7782	30
1305	Rikutaro	170	7-1	7	1	6	1	0	4	0.8451	0.7782	30
1306	Rikutaro	170	7-1	7	1	6	1	0	5	0.8451	0.7782	30
1307	Rikutaro	170	7-1	7	1	6	1	0	11	0.8451	0.7782	30
1315	Rikutaro	171	5-1	5	1	4	0	1	9	0.699	0.6021	28.5
1316	Rikutaro	171	5-1	5	1	4	1	0	6	0.699	0.6021	28.5
1317	Rikutaro	171	5-1	5	1	4	1	0	3	0.699	0.6021	28.5
1318	Rikutaro	171	5-1	5	1	4	1	0	4	0.699	0.6021	28.5
1319	Rikutaro	171	5-1	5	1	4	0	1	5	0.699	0.6021	28.5
1320	Rikutaro	171	5-1	5	1	4	1	0	5	0.699	0.6021	28.5
1321	Rikutaro	172	6-2	6	2	2	1	0	4	0.7782	0.301	28.4
1322	Rikutaro	172	6-2	6	2	2	1	0	4	0.7782	0.301	28.4
1323	Rikutaro	172	6-2	6	2	2	1	0	5	0.7782	0.301	28.4
1324	Rikutaro	172	6-2	6	2	2	1	0	6	0.7782	0.301	28.4
1325	Rikutaro	172	6-2	6	2	2	1	0	7	0.7782	0.301	28.4
1326	Rikutaro	172	6-2	6	2	2	1	0	6	0.7782	0.301	28.4
1327	Rikutaro	173	6-5	6	5	0.2	0	1	10	0.7782	-0.699	26.3
1328	Rikutaro	173	6-5	6	5	0.2	0	1	8	0.7782	-0.699	26.3
1329	Rikutaro	173	6-5	6	5	0.2	1	0	9	0.7782	-0.699	26.3
1330	Rikutaro	173	6-5	6	5	0.2	0	1	5	0.7782	-0.699	26.3
1331	Rikutaro	173	6-5	6	5	0.2	0	1	10	0.7782	-0.699	26.3
1332	Rikutaro	173	6-5	6	5	0.2	0	1	9	0.7782	-0.699	26.3
1333	Rikutaro	174	7-4	7	4	0.75	0	1	10	0.8451	-0.1249	26.6
1334	Rikutaro	174	7-4	7	4	0.75	1	0	7	0.8451	-0.1249	26.6
1335	Rikutaro	174	7-4	7	4	0.75	1	0	9	0.8451	-0.1249	26.6
1336	Rikutaro	174	7-4	7	4	0.75	0	1	6	0.8451	-0.1249	26.6
1337	Rikutaro	174	7-4	7	4	0.75	0	1	8	0.8451	-0.1249	26.6
1338	Rikutaro	174	7-4	7	4	0.75	0	1	9	0.8451	-0.1249	26.6
1346	Rikutaro	175	6-4	6	4	0.5	0	1	8	0.7782	-0.301	26.6
1347	Rikutaro	175	6-4	6	4	0.5	1	0	7	0.7782	-0.301	26.6
1348	Rikutaro	175	6-4	6	4	0.5	1	0	5	0.7782	-0.301	26.6
1349	Rikutaro	175	6-4	6	4	0.5	1	0	7	0.7782	-0.301	26.6
1350	Rikutaro	175	6-4	6	4	0.5	0	1	7	0.7782	-0.301	26.6
1351	Rikutaro	175	6-4	6	4	0.5	0	1	9	0.7782	-0.301	26.6
1352	Rikutaro	176	7-5	7	5	0.4	1	0	7	0.8451	-0.3979	26.2
1353	Rikutaro	176	7-5	7	5	0.4	1	0	6	0.8451	-0.3979	26.2
1354	Rikutaro	176	7-5	7	5	0.4	0	1	8	0.8451	-0.3979	26.2
1355	Rikutaro	176	7-5	7	5	0.4	1	0	5	0.8451	-0.3979	26.2
1356	Rikutaro	176	7-5	7	5	0.4	1	0	6	0.8451	-0.3979	26.2
1357	Rikutaro	176	7-5	7	5	0.4	0	1	7	0.8451	-0.3979	26.2
1358	Rikutaro	177	6-3	6	3	1	1	0	5	0.7782	0	26.2
1359	Rikutaro	177	6-3	6	3	1	1	0	5	0.7782	0	26.2
1360	Rikutaro	177	6-3	6	3	1	0	1	7	0.7782	0	26.2
1361	Rikutaro	177	6-3	6	3	1	1	0	5	0.7782	0	26.2
1362	Rikutaro	177	6-3	6	3	1	1	0	6	0.7782	0	26.2
1363	Rikutaro	177	6-3	6	3	1	0	1	6	0.7782	0	26.2
1364	Rikutaro	178	2-1	2	1	1	1	0	6	0.301	0	26.2
1365	Rikutaro	178	2-1	2	1	1	0	1	8	0.301	0	26.2
1366	Rikutaro	178	2-1	2	1	1	1	0	7	0.301	0	26.2
1367	Rikutaro	178	2-1	2	1	1	1	0	5	0.301	0	26.2
1368	Rikutaro	178	2-1	2	1	1	1	0	7	0.301	0	26.2
1369	Rikutaro	178	2-1	2	1	1	1	0	9	0.301	0	26.2
1377	Rikutaro	179	7-3	7	3	1.333	1	0	11	0.8451	0.1248	21.1
1378	Rikutaro	179	7-3	7	3	1.333	1	0	9	0.8451	0.1248	21.1
1379	Rikutaro	179	7-3	7	3	1.333	1	0	9	0.8451	0.1248	21.1
1380	Rikutaro	179	7-3	7	3	1.333	1	0	6	0.8451	0.1248	21.1
1381	Rikutaro	179	7-3	7	3	1.333	1	0	18	0.8451	0.1248	21.1
1382	Rikutaro	179	7-3	7	3	1.333	1	0	6	0.8451	0.1248	21.1
1383	Rikutaro	180	4-1	4	1	3	0	1	10	0.6021	0.4771	21.4
1384	Rikutaro	180	4-1	4	1	3	1	0	33	0.6021	0.4771	21.4
1385	Rikutaro	180	4-1	4	1	3	0	1	7	0.6021	0.4771	21.4
1386	Rikutaro	180	4-1	4	1	3	1	0	7	0.6021	0.4771	21.4
1387	Rikutaro	180	4-1	4	1	3	1	0	5	0.6021	0.4771	21.4
1388	Rikutaro	180	4-1	4	1	3	0	1	9	0.6021	0.4771	21.4
1389	Rikutaro	181	4-3	4	3	0.333	0	1	6	0.6021	-0.4776	21.4
1390	Rikutaro	181	4-3	4	3	0.333	1	0	7	0.6021	-0.4776	21.4
1391	Rikutaro	181	4-3	4	3	0.333	0	1	10	0.6021	-0.4776	21.4
1392	Rikutaro	181	4-3	4	3	0.333	0	1	5	0.6021	-0.4776	21.4
1393	Rikutaro	181	4-3	4	3	0.333	0	1	12	0.6021	-0.4776	21.4
1394	Rikutaro	181	4-3	4	3	0.333	0	1	7	0.6021	-0.4776	21.4
1395	Rikutaro	182	4-2	4	2	1	0	1	41	0.6021	0	22.4
1396	Rikutaro	182	4-2	4	2	1	0	1	12	0.6021	0	22.4
1397	Rikutaro	182	4-2	4	2	1	1	0	12	0.6021	0	22.4
1398	Rikutaro	182	4-2	4	2	1	1	0	10	0.6021	0	22.4
1399	Rikutaro	182	4-2	4	2	1	1	0	8	0.6021	0	22.4
1400	Rikutaro	182	4-2	4	2	1	0	1	12	0.6021	0	22.4
1409	Rikutaro	183	7-2	7	2	2.5	1	0	17	0.8451	0.3979	22.7
1410	Rikutaro	183	7-2	7	2	2.5	1	0	11	0.8451	0.3979	22.7
1411	Rikutaro	183	7-2	7	2	2.5	1	0	14	0.8451	0.3979	22.7
1412	Rikutaro	183	7-2	7	2	2.5	1	0	11	0.8451	0.3979	22.7
1413	Rikutaro	183	7-2	7	2	2.5	0	1	12	0.8451	0.3979	22.7
1414	Rikutaro	183	7-2	7	2	2.5	1	0	13	0.8451	0.3979	22.7
1415	Rikutaro	184	3-1	3	1	2	0	1	12	0.4771	0.301	23.4
1416	Rikutaro	184	3-1	3	1	2	0	1	14	0.4771	0.301	23.4
1417	Rikutaro	184	3-1	3	1	2	1	0	10	0.4771	0.301	23.4
1418	Rikutaro	184	3-1	3	1	2	1	0	6	0.4771	0.301	23.4
1419	Rikutaro	184	3-1	3	1	2	1	0	7	0.4771	0.301	23.4
1420	Rikutaro	184	3-1	3	1	2	1	0	7	0.4771	0.301	23.4
1421	Rikutaro	185	3-2	3	2	0.5	1	0	15	0.4771	-0.301	24.1
1422	Rikutaro	185	3-2	3	2	0.5	1	0	4	0.4771	-0.301	24.1
1423	Rikutaro	185	3-2	3	2	0.5	1	0	5	0.4771	-0.301	24.1
1424	Rikutaro	185	3-2	3	2	0.5	1	0	5	0.4771	-0.301	24.1
1425	Rikutaro	185	3-2	3	2	0.5	0	1	5	0.4771	-0.301	24.1
1426	Rikutaro	185	3-2	3	2	0.5	0	1	6	0.4771	-0.301	24.1
1427	Rikutaro	186	6-1	6	1	5	1	0	7	0.7782	0.699	24.4
1428	Rikutaro	186	6-1	6	1	5	1	0	4	0.7782	0.699	24.4
1429	Rikutaro	186	6-1	6	1	5	1	0	5	0.7782	0.699	24.4
1430	Rikutaro	186	6-1	6	1	5	1	0	5	0.7782	0.699	24.4
1431	Rikutaro	186	6-1	6	1	5	1	0	7	0.7782	0.699	24.4
1432	Rikutaro	186	6-1	6	1	5	0	1	6	0.7782	0.699	24.4
1440	Rikutaro	187	5-2	5	2	1.5	1	0	8	0.699	0.1761	24.5
1441	Rikutaro	187	5-2	5	2	1.5	1	0	5	0.699	0.1761	24.5
1442	Rikutaro	187	5-2	5	2	1.5	0	1	6	0.699	0.1761	24.5
1443	Rikutaro	187	5-2	5	2	1.5	0	1	6	0.699	0.1761	24.5
1444	Rikutaro	187	5-2	5	2	1.5	1	0	8	0.699	0.1761	24.5
1445	Rikutaro	187	5-2	5	2	1.5	1	0	15	0.699	0.1761	24.5
1446	Rikutaro	188	7-6	7	6	0.167	1	0	12	0.8451	-0.7773	25.2
1447	Rikutaro	188	7-6	7	6	0.167	1	0	9	0.8451	-0.7773	25.2
1448	Rikutaro	188	7-6	7	6	0.167	1	0	6	0.8451	-0.7773	25.2
1449	Rikutaro	188	7-6	7	6	0.167	0	1	8	0.8451	-0.7773	25.2
1450	Rikutaro	188	7-6	7	6	0.167	0	1	9	0.8451	-0.7773	25.2
1451	Rikutaro	188	7-6	7	6	0.167	0	1	8	0.8451	-0.7773	25.2
1452	Rikutaro	189	5-4	5	4	0.25	1	0	9	0.699	-0.6021	26.4
1453	Rikutaro	189	5-4	5	4	0.25	0	1	12	0.699	-0.6021	26.4
1454	Rikutaro	189	5-4	5	4	0.25	1	0	9	0.699	-0.6021	26.4
1455	Rikutaro	189	5-4	5	4	0.25	1	0	6	0.699	-0.6021	26.4
1456	Rikutaro	189	5-4	5	4	0.25	1	0	7	0.699	-0.6021	26.4
1457	Rikutaro	189	5-4	5	4	0.25	0	1	10	0.699	-0.6021	26.4
1458	Rikutaro	190	7-2	7	2	2.5	0	1	5	0.8451	0.3979	27.5
1459	Rikutaro	190	7-2	7	2	2.5	1	0	8	0.8451	0.3979	27.5
1460	Rikutaro	190	7-2	7	2	2.5	1	0	7	0.8451	0.3979	27.5
1461	Rikutaro	190	7-2	7	2	2.5	0	1	22	0.8451	0.3979	27.5
1462	Rikutaro	190	7-2	7	2	2.5	0	1	11	0.8451	0.3979	27.5
1463	Rikutaro	190	7-2	7	2	2.5	1	0	27	0.8451	0.3979	27.5
1471	Rikutaro	191	7-1	7	1	6	1	0	9	0.8451	0.7782	27.9
1472	Rikutaro	191	7-1	7	1	6	1	0	9	0.8451	0.7782	27.9
1473	Rikutaro	191	7-1	7	1	6	1	0	5	0.8451	0.7782	27.9
1474	Rikutaro	191	7-1	7	1	6	1	0	5	0.8451	0.7782	27.9
1475	Rikutaro	191	7-1	7	1	6	1	0	4	0.8451	0.7782	27.9
1476	Rikutaro	191	7-1	7	1	6	1	0	5	0.8451	0.7782	27.9
1477	Rikutaro	192	6-2	6	2	2	1	0	6	0.7782	0.301	28.7
1478	Rikutaro	192	6-2	6	2	2	0	1	12	0.7782	0.301	28.7
1479	Rikutaro	192	6-2	6	2	2	1	0	20	0.7782	0.301	28.7
1480	Rikutaro	192	6-2	6	2	2	1	0	5	0.7782	0.301	28.7
1481	Rikutaro	192	6-2	6	2	2	1	0	5	0.7782	0.301	28.7
1482	Rikutaro	192	6-2	6	2	2	1	0	14	0.7782	0.301	28.7
1483	Rikutaro	193	6-5	6	5	0.2	0	1	9	0.7782	-0.699	24.7
1484	Rikutaro	193	6-5	6	5	0.2	0	1	6	0.7782	-0.699	24.7
1485	Rikutaro	193	6-5	6	5	0.2	0	1	7	0.7782	-0.699	24.7
1486	Rikutaro	193	6-5	6	5	0.2	1	0	5	0.7782	-0.699	24.7
1487	Rikutaro	193	6-5	6	5	0.2	0	1	12	0.7782	-0.699	24.7
1488	Rikutaro	193	6-5	6	5	0.2	1	0	8	0.7782	-0.699	24.7
1489	Rikutaro	194	2-1	2	1	1	1	0	6	0.301	0	25.3
1490	Rikutaro	194	2-1	2	1	1	1	0	6	0.301	0	25.3
1491	Rikutaro	194	2-1	2	1	1	1	0	4	0.301	0	25.3
1492	Rikutaro	194	2-1	2	1	1	1	0	7	0.301	0	25.3
1493	Rikutaro	194	2-1	2	1	1	1	0	7	0.301	0	25.3
1494	Rikutaro	194	2-1	2	1	1	1	0	6	0.301	0	25.3
1502	Rikutaro	195	6-3	6	3	1	1	0	13	0.7782	0	25.4
1503	Rikutaro	195	6-3	6	3	1	1	0	5	0.7782	0	25.4
1504	Rikutaro	195	6-3	6	3	1	1	0	4	0.7782	0	25.4
1505	Rikutaro	195	6-3	6	3	1	1	0	7	0.7782	0	25.4
1506	Rikutaro	195	6-3	6	3	1	1	0	13	0.7782	0	25.4
1507	Rikutaro	195	6-3	6	3	1	1	0	19	0.7782	0	25.4
1508	Rikutaro	196	7-4	7	4	0.75	0	1	8	0.8451	-0.1249	26.1
1509	Rikutaro	196	7-4	7	4	0.75	1	0	6	0.8451	-0.1249	26.1
1510	Rikutaro	196	7-4	7	4	0.75	1	0	8	0.8451	-0.1249	26.1
1511	Rikutaro	196	7-4	7	4	0.75	1	0	14	0.8451	-0.1249	26.1
1512	Rikutaro	196	7-4	7	4	0.75	1	0	6	0.8451	-0.1249	26.1
1513	Rikutaro	196	7-4	7	4	0.75	1	0	10	0.8451	-0.1249	26.1
1514	Rikutaro	197	5-4	5	4	0.25	0	1	26	0.699	-0.6021	26.5
1515	Rikutaro	197	5-4	5	4	0.25	0	1	4	0.699	-0.6021	26.5
1516	Rikutaro	197	5-4	5	4	0.25	0	1	6	0.699	-0.6021	26.5
1517	Rikutaro	197	5-4	5	4	0.25	1	0	12	0.699	-0.6021	26.5
1518	Rikutaro	197	5-4	5	4	0.25	1	0	4	0.699	-0.6021	26.5
1519	Rikutaro	197	5-4	5	4	0.25	1	0	14	0.699	-0.6021	26.5
1520	Rikutaro	198	3-1	3	1	2	1	0	7	0.4771	0.301	27.1
1521	Rikutaro	198	3-1	3	1	2	0	1	12	0.4771	0.301	27.1
1522	Rikutaro	198	3-1	3	1	2	1	0	5	0.4771	0.301	27.1
1523	Rikutaro	198	3-1	3	1	2	1	0	6	0.4771	0.301	27.1
1524	Rikutaro	198	3-1	3	1	2	1	0	6	0.4771	0.301	27.1
1525	Rikutaro	198	3-1	3	1	2	1	0	14	0.4771	0.301	27.1
1533	Rikutaro	199	3-2	3	2	0.5	1	0	15	0.4771	-0.301	23.1
1534	Rikutaro	199	3-2	3	2	0.5	1	0	12	0.4771	-0.301	23.1
1535	Rikutaro	199	3-2	3	2	0.5	1	0	7	0.4771	-0.301	23.1
1536	Rikutaro	199	3-2	3	2	0.5	0	1	11	0.4771	-0.301	23.1
1537	Rikutaro	199	3-2	3	2	0.5	1	0	8	0.4771	-0.301	23.1
1538	Rikutaro	199	3-2	3	2	0.5	1	0	9	0.4771	-0.301	23.1
1539	Rikutaro	200	6-4	6	4	0.5	1	0	10	0.7782	-0.301	23.6
1540	Rikutaro	200	6-4	6	4	0.5	1	0	22	0.7782	-0.301	23.6
1541	Rikutaro	200	6-4	6	4	0.5	1	0	13	0.7782	-0.301	23.6
1542	Rikutaro	200	6-4	6	4	0.5	1	0	24	0.7782	-0.301	23.6
1543	Rikutaro	200	6-4	6	4	0.5	0	1	10	0.7782	-0.301	23.6
1544	Rikutaro	200	6-4	6	4	0.5	1	0	10	0.7782	-0.301	23.6
1545	Rikutaro	201	4-3	4	3	0.333	0	1	7	0.6021	-0.4776	23.7
1546	Rikutaro	201	4-3	4	3	0.333	0	1	16	0.6021	-0.4776	23.7
1547	Rikutaro	201	4-3	4	3	0.333	1	0	6	0.6021	-0.4776	23.7
1548	Rikutaro	201	4-3	4	3	0.333	1	0	7	0.6021	-0.4776	23.7
1549	Rikutaro	201	4-3	4	3	0.333	0	1	10	0.6021	-0.4776	23.7
1550	Rikutaro	201	4-3	4	3	0.333	1	0	9	0.6021	-0.4776	23.7
1551	Rikutaro	202	4-1	4	1	3	0	1	13	0.6021	0.4771	24.9
1552	Rikutaro	202	4-1	4	1	3	1	0	3	0.6021	0.4771	24.9
1553	Rikutaro	202	4-1	4	1	3	1	0	1	0.6021	0.4771	24.9
1554	Rikutaro	202	4-1	4	1	3	1	0	6	0.6021	0.4771	24.9
1555	Rikutaro	202	4-1	4	1	3	1	0	2	0.6021	0.4771	24.9
1556	Rikutaro	202	4-1	4	1	3	1	0	2	0.6021	0.4771	24.9
1564	Rikutaro	203	5-3	5	3	0.667	1	0	4	0.699	-0.1759	25.1
1565	Rikutaro	203	5-3	5	3	0.667	1	0	3	0.699	-0.1759	25.1
1566	Rikutaro	203	5-3	5	3	0.667	0	1	4	0.699	-0.1759	25.1
1567	Rikutaro	203	5-3	5	3	0.667	1	0	4	0.699	-0.1759	25.1
1568	Rikutaro	203	5-3	5	3	0.667	1	0	4	0.699	-0.1759	25.1
1569	Rikutaro	203	5-3	5	3	0.667	0	1	4	0.699	-0.1759	25.1
1570	Rikutaro	204	5-1	5	1	4	1	0	4	0.699	0.6021	25.2
1571	Rikutaro	204	5-1	5	1	4	1	0	4	0.699	0.6021	25.2
1572	Rikutaro	204	5-1	5	1	4	1	0	5	0.699	0.6021	25.2
1573	Rikutaro	204	5-1	5	1	4	1	0	4	0.699	0.6021	25.2
1574	Rikutaro	204	5-1	5	1	4	1	0	7	0.699	0.6021	25.2
1575	Rikutaro	204	5-1	5	1	4	1	0	3	0.699	0.6021	25.2
1576	Rikutaro	205	6-1	6	1	5	1	0	7	0.7782	0.699	25.1
1577	Rikutaro	205	6-1	6	1	5	1	0	29	0.7782	0.699	25.1
1578	Rikutaro	205	6-1	6	1	5	1	0	15	0.7782	0.699	25.1
1579	Rikutaro	205	6-1	6	1	5	1	0	6	0.7782	0.699	25.1
1580	Rikutaro	205	6-1	6	1	5	1	0	9	0.7782	0.699	25.1
1581	Rikutaro	205	6-1	6	1	5	1	0	10	0.7782	0.699	25.1
1582	Rikutaro	206	7-3	7	3	1.333	1	0	9	0.8451	0.1248	26.6
1583	Rikutaro	206	7-3	7	3	1.333	1	0	16	0.8451	0.1248	26.6
1584	Rikutaro	206	7-3	7	3	1.333	1	0	6	0.8451	0.1248	26.6
1585	Rikutaro	206	7-3	7	3	1.333	1	0	7	0.8451	0.1248	26.6
1586	Rikutaro	206	7-3	7	3	1.333	1	0	8	0.8451	0.1248	26.6
1587	Rikutaro	206	7-3	7	3	1.333	0	1	10	0.8451	0.1248	26.6
1595	Rikutaro	207	5-2	5	2	1.5	0	1	15	0.699	0.1761	27.1
1596	Rikutaro	207	5-2	5	2	1.5	1	0	11	0.699	0.1761	27.1
1597	Rikutaro	207	5-2	5	2	1.5	1	0	14	0.699	0.1761	27.1
1598	Rikutaro	207	5-2	5	2	1.5	1	0	5	0.699	0.1761	27.1
1599	Rikutaro	207	5-2	5	2	1.5	1	0	16	0.699	0.1761	27.1
1600	Rikutaro	207	5-2	5	2	1.5	1	0	9	0.699	0.1761	27.1
1601	Rikutaro	208	7-6	7	6	0.167	1	0	12	0.8451	-0.7773	26.7
1602	Rikutaro	208	7-6	7	6	0.167	0	1	12	0.8451	-0.7773	26.7
1603	Rikutaro	208	7-6	7	6	0.167	0	1	20	0.8451	-0.7773	26.7
1604	Rikutaro	208	7-6	7	6	0.167	1	0	10	0.8451	-0.7773	26.7
1605	Rikutaro	208	7-6	7	6	0.167	1	0	6	0.8451	-0.7773	26.7
1606	Rikutaro	208	7-6	7	6	0.167	1	0	8	0.8451	-0.7773	26.7
1607	Rikutaro	209	7-5	7	5	0.4	0	1	9	0.8451	-0.3979	25.8
1608	Rikutaro	209	7-5	7	5	0.4	1	0	10	0.8451	-0.3979	25.8
1609	Rikutaro	209	7-5	7	5	0.4	1	0	6	0.8451	-0.3979	25.8
1610	Rikutaro	209	7-5	7	5	0.4	0	1	8	0.8451	-0.3979	25.8
1611	Rikutaro	209	7-5	7	5	0.4	0	1	7	0.8451	-0.3979	25.8
1612	Rikutaro	209	7-5	7	5	0.4	1	0	6	0.8451	-0.3979	25.8
1613	Rikutaro	210	4-2	4	2	1	1	0	9	0.6021	0	25.8
1614	Rikutaro	210	4-2	4	2	1	0	1	10	0.6021	0	25.8
1615	Rikutaro	210	4-2	4	2	1	1	0	7	0.6021	0	25.8
1616	Rikutaro	210	4-2	4	2	1	1	0	5	0.6021	0	25.8
1617	Rikutaro	210	4-2	4	2	1	0	1	8	0.6021	0	25.8
1618	Rikutaro	210	4-2	4	2	1	0	1	7	0.6021	0	25.8
1626	Rikutaro	211	2-1	2	1	1	0	1	24	0.301	0	23.4
1627	Rikutaro	211	2-1	2	1	1	0	1	5	0.301	0	23.4
1628	Rikutaro	211	2-1	2	1	1	1	0	5	0.301	0	23.4
1629	Rikutaro	211	2-1	2	1	1	1	0	6	0.301	0	23.4
1630	Rikutaro	211	2-1	2	1	1	1	0	4	0.301	0	23.4
1631	Rikutaro	211	2-1	2	1	1	1	0	5	0.301	0	23.4
1632	Rikutaro	212	3-1	3	1	2	1	0	4	0.4771	0.301	23.8
1633	Rikutaro	212	3-1	3	1	2	1	0	3	0.4771	0.301	23.8
1634	Rikutaro	212	3-1	3	1	2	1	0	7	0.4771	0.301	23.8
1635	Rikutaro	212	3-1	3	1	2	1	0	4	0.4771	0.301	23.8
1636	Rikutaro	212	3-1	3	1	2	1	0	4	0.4771	0.301	23.8
1637	Rikutaro	212	3-1	3	1	2	1	0	5	0.4771	0.301	23.8
1638	Rikutaro	213	3-2	3	2	0.5	1	0	7	0.4771	-0.301	24.5
1639	Rikutaro	213	3-2	3	2	0.5	1	0	8	0.4771	-0.301	24.5
1640	Rikutaro	213	3-2	3	2	0.5	0	1	7	0.4771	-0.301	24.5
1641	Rikutaro	213	3-2	3	2	0.5	0	1	4	0.4771	-0.301	24.5
1642	Rikutaro	213	3-2	3	2	0.5	1	0	7	0.4771	-0.301	24.5
1643	Rikutaro	213	3-2	3	2	0.5	1	0	6	0.4771	-0.301	24.5
1644	Rikutaro	214	4-1	4	1	3	1	0	17	0.6021	0.4771	21.4
1645	Rikutaro	214	4-1	4	1	3	1	0	7	0.6021	0.4771	21.4
1646	Rikutaro	214	4-1	4	1	3	0	1	5	0.6021	0.4771	21.4
1647	Rikutaro	214	4-1	4	1	3	1	0	5	0.6021	0.4771	21.4
1648	Rikutaro	214	4-1	4	1	3	1	0	3	0.6021	0.4771	21.4
1649	Rikutaro	214	4-1	4	1	3	1	0	6	0.6021	0.4771	21.4
1657	Rikutaro	215	4-2	4	2	1	1	0	9	0.6021	0	24.1
1658	Rikutaro	215	4-2	4	2	1	1	0	5	0.6021	0	24.1
1659	Rikutaro	215	4-2	4	2	1	1	0	6	0.6021	0	24.1
1660	Rikutaro	215	4-2	4	2	1	1	0	5	0.6021	0	24.1
1661	Rikutaro	215	4-2	4	2	1	1	0	8	0.6021	0	24.1
1662	Rikutaro	215	4-2	4	2	1	1	0	5	0.6021	0	24.1
1663	Rikutaro	216	4-3	4	3	0.333	1	0	7	0.6021	-0.4776	24.8
1664	Rikutaro	216	4-3	4	3	0.333	0	1	8	0.6021	-0.4776	24.8
1665	Rikutaro	216	4-3	4	3	0.333	1	0	8	0.6021	-0.4776	24.8
1666	Rikutaro	216	4-3	4	3	0.333	0	1	7	0.6021	-0.4776	24.8
1667	Rikutaro	216	4-3	4	3	0.333	1	0	5	0.6021	-0.4776	24.8
1668	Rikutaro	216	4-3	4	3	0.333	0	1	6	0.6021	-0.4776	24.8
1669	Rikutaro	217	5-1	5	1	4	1	0	15	0.699	0.6021	24.4
1670	Rikutaro	217	5-1	5	1	4	1	0	5	0.699	0.6021	24.4
1671	Rikutaro	217	5-1	5	1	4	1	0	5	0.699	0.6021	24.4
1672	Rikutaro	217	5-1	5	1	4	1	0	5	0.699	0.6021	24.4
1673	Rikutaro	217	5-1	5	1	4	1	0	7	0.699	0.6021	24.4
1674	Rikutaro	217	5-1	5	1	4	1	0	5	0.699	0.6021	24.4
1675	Rikutaro	218	5-2	5	2	1.5	1	0	5	0.699	0.1761	24.4
1676	Rikutaro	218	5-2	5	2	1.5	0	1	6	0.699	0.1761	24.4
1677	Rikutaro	218	5-2	5	2	1.5	0	1	5	0.699	0.1761	24.4
1678	Rikutaro	218	5-2	5	2	1.5	1	0	6	0.699	0.1761	24.4
1679	Rikutaro	218	5-2	5	2	1.5	1	0	5	0.699	0.1761	24.4
1680	Rikutaro	218	5-2	5	2	1.5	1	0	4	0.699	0.1761	24.4
1688	Rikutaro	219	5-3	5	3	0.667	1	0	23	0.699	-0.1759	23.4
1689	Rikutaro	219	5-3	5	3	0.667	1	0	5	0.699	-0.1759	23.4
1690	Rikutaro	219	5-3	5	3	0.667	1	0	4	0.699	-0.1759	23.4
1691	Rikutaro	219	5-3	5	3	0.667	1	0	8	0.699	-0.1759	23.4
1692	Rikutaro	219	5-3	5	3	0.667	1	0	4	0.699	-0.1759	23.4
1693	Rikutaro	219	5-3	5	3	0.667	1	0	4	0.699	-0.1759	23.4
1694	Rikutaro	220	5-4	5	4	0.25	1	0	7	0.699	-0.6021	21.7
1695	Rikutaro	220	5-4	5	4	0.25	0	1	9	0.699	-0.6021	21.7
1696	Rikutaro	220	5-4	5	4	0.25	1	0	7	0.699	-0.6021	21.7
1697	Rikutaro	220	5-4	5	4	0.25	1	0	5	0.699	-0.6021	21.7
1698	Rikutaro	220	5-4	5	4	0.25	0	1	7	0.699	-0.6021	21.7
1699	Rikutaro	220	5-4	5	4	0.25	0	1	11	0.699	-0.6021	21.7
1700	Rikutaro	221	6-1	6	1	5	1	0	6	0.7782	0.699	21.7
1701	Rikutaro	221	6-1	6	1	5	1	0	5	0.7782	0.699	21.7
1702	Rikutaro	221	6-1	6	1	5	1	0	6	0.7782	0.699	21.7
1703	Rikutaro	221	6-1	6	1	5	1	0	5	0.7782	0.699	21.7
1704	Rikutaro	221	6-1	6	1	5	1	0	5	0.7782	0.699	21.7
1705	Rikutaro	221	6-1	6	1	5	1	0	9	0.7782	0.699	21.7
1706	Rikutaro	222	6-2	6	2	2	1	0	6	0.7782	0.301	21.4
1707	Rikutaro	222	6-2	6	2	2	1	0	4	0.7782	0.301	21.4
1708	Rikutaro	222	6-2	6	2	2	1	0	7	0.7782	0.301	21.4
1709	Rikutaro	222	6-2	6	2	2	1	0	6	0.7782	0.301	21.4
1710	Rikutaro	222	6-2	6	2	2	1	0	5	0.7782	0.301	21.4
1711	Rikutaro	222	6-2	6	2	2	1	0	5	0.7782	0.301	21.4
1719	Rikutaro	223	6-3	6	3	1	0	1	91	0.7782	0	22.8
1720	Rikutaro	223	6-3	6	3	1	1	0	7	0.7782	0	22.8
1721	Rikutaro	223	6-3	6	3	1	1	0	15	0.7782	0	22.8
1722	Rikutaro	223	6-3	6	3	1	1	0	6	0.7782	0	22.8
1723	Rikutaro	223	6-3	6	3	1	0	1	7	0.7782	0	22.8
1724	Rikutaro	223	6-3	6	3	1	1	0	7	0.7782	0	22.8
1725	Rikutaro	224	6-4	6	4	0.5	1	0	8	0.7782	-0.301	23.9
1726	Rikutaro	224	6-4	6	4	0.5	1	0	9	0.7782	-0.301	23.9
1727	Rikutaro	224	6-4	6	4	0.5	0	1	4	0.7782	-0.301	23.9
1728	Rikutaro	224	6-4	6	4	0.5	0	1	5	0.7782	-0.301	23.9
1729	Rikutaro	224	6-4	6	4	0.5	1	0	6	0.7782	-0.301	23.9
1730	Rikutaro	224	6-4	6	4	0.5	1	0	6	0.7782	-0.301	23.9
1731	Rikutaro	225	6-5	6	5	0.2	0	1	10	0.7782	-0.699	24.5
1732	Rikutaro	225	6-5	6	5	0.2	1	0	7	0.7782	-0.699	24.5
1733	Rikutaro	225	6-5	6	5	0.2	1	0	7	0.7782	-0.699	24.5
1734	Rikutaro	225	6-5	6	5	0.2	0	1	8	0.7782	-0.699	24.5
1735	Rikutaro	225	6-5	6	5	0.2	0	1	7	0.7782	-0.699	24.5
1736	Rikutaro	225	6-5	6	5	0.2	1	0	6	0.7782	-0.699	24.5
1737	Rikutaro	226	7-1	7	1	6	1	0	8	0.8451	0.7782	26.9
1738	Rikutaro	226	7-1	7	1	6	1	0	6	0.8451	0.7782	26.9
1739	Rikutaro	226	7-1	7	1	6	0	1	6	0.8451	0.7782	26.9
1740	Rikutaro	226	7-1	7	1	6	1	0	5	0.8451	0.7782	26.9
1741	Rikutaro	226	7-1	7	1	6	1	0	6	0.8451	0.7782	26.9
1742	Rikutaro	226	7-1	7	1	6	1	0	4	0.8451	0.7782	26.9
1750	Rikutaro	227	7-2	7	2	2.5	0	1	11	0.8451	0.3979	27.3
1751	Rikutaro	227	7-2	7	2	2.5	1	0	4	0.8451	0.3979	27.3
1752	Rikutaro	227	7-2	7	2	2.5	1	0	3	0.8451	0.3979	27.3
1753	Rikutaro	227	7-2	7	2	2.5	0	1	4	0.8451	0.3979	27.3
1754	Rikutaro	227	7-2	7	2	2.5	1	0	3	0.8451	0.3979	27.3
1755	Rikutaro	227	7-2	7	2	2.5	1	0	3	0.8451	0.3979	27.3
1756	Rikutaro	228	7-3	7	3	1.333	0	1	5	0.8451	0.1248	29.7
1757	Rikutaro	228	7-3	7	3	1.333	0	1	4	0.8451	0.1248	29.7
1758	Rikutaro	228	7-3	7	3	1.333	1	0	3	0.8451	0.1248	29.7
1759	Rikutaro	228	7-3	7	3	1.333	0	1	5	0.8451	0.1248	29.7
1760	Rikutaro	228	7-3	7	3	1.333	1	0	5	0.8451	0.1248	29.7
1761	Rikutaro	228	7-3	7	3	1.333	0	1	6	0.8451	0.1248	29.7
1762	Rikutaro	229	7-4	7	4	0.75	0	1	6	0.8451	-0.1249	26.8
1763	Rikutaro	229	7-4	7	4	0.75	0	1	4	0.8451	-0.1249	26.8
1764	Rikutaro	229	7-4	7	4	0.75	1	0	5	0.8451	-0.1249	26.8
1765	Rikutaro	229	7-4	7	4	0.75	1	0	4	0.8451	-0.1249	26.8
1766	Rikutaro	229	7-4	7	4	0.75	1	0	9	0.8451	-0.1249	26.8
1767	Rikutaro	229	7-4	7	4	0.75	1	0	6	0.8451	-0.1249	26.8
1768	Rikutaro	230	7-5	7	5	0.4	1	0	4	0.8451	-0.3979	26.4
1769	Rikutaro	230	7-5	7	5	0.4	1	0	6	0.8451	-0.3979	26.4
1770	Rikutaro	230	7-5	7	5	0.4	0	1	3	0.8451	-0.3979	26.4
1771	Rikutaro	230	7-5	7	5	0.4	1	0	6	0.8451	-0.3979	26.4
1772	Rikutaro	230	7-5	7	5	0.4	0	1	3	0.8451	-0.3979	26.4
1773	Rikutaro	230	7-5	7	5	0.4	0	1	2	0.8451	-0.3979	26.4
1781	Rikutaro	231	7-6	7	6	0.167	0	1	5	0.8451	-0.7773	27.1
1782	Rikutaro	231	7-6	7	6	0.167	1	0	6	0.8451	-0.7773	27.1
1783	Rikutaro	231	7-6	7	6	0.167	0	1	3	0.8451	-0.7773	27.1
1784	Rikutaro	231	7-6	7	6	0.167	1	0	7	0.8451	-0.7773	27.1
1785	Rikutaro	231	7-6	7	6	0.167	1	0	6	0.8451	-0.7773	27.1
1786	Rikutaro	231	7-6	7	6	0.167	0	1	5	0.8451	-0.7773	27.1
1787	Rikutaro	232	2-1	2	1	1	1	0	71	0.301	0	26.1
1788	Rikutaro	232	2-1	2	1	1	1	0	4	0.301	0	26.1
1789	Rikutaro	232	2-1	2	1	1	0	1	5	0.301	0	26.1
1790	Rikutaro	232	2-1	2	1	1	1	0	3	0.301	0	26.1
1791	Rikutaro	232	2-1	2	1	1	1	0	8	0.301	0	26.1
1792	Rikutaro	232	2-1	2	1	1	0	1	6	0.301	0	26.1
1793	Rikutaro	233	3-1	3	1	2	1	0	22	0.4771	0.301	26.3
1794	Rikutaro	233	3-1	3	1	2	1	0	4	0.4771	0.301	26.3
1795	Rikutaro	233	3-1	3	1	2	1	0	4	0.4771	0.301	26.3
1796	Rikutaro	233	3-1	3	1	2	0	1	14	0.4771	0.301	26.3
1797	Rikutaro	233	3-1	3	1	2	1	0	2	0.4771	0.301	26.3
1798	Rikutaro	233	3-1	3	1	2	1	0	4	0.4771	0.301	26.3
1799	Rikutaro	234	3-2	3	2	0.5	0	1	9	0.4771	-0.301	26.7
1800	Rikutaro	234	3-2	3	2	0.5	1	0	7	0.4771	-0.301	26.7
1801	Rikutaro	234	3-2	3	2	0.5	1	0	3	0.4771	-0.301	26.7
1802	Rikutaro	234	3-2	3	2	0.5	0	1	4	0.4771	-0.301	26.7
1803	Rikutaro	234	3-2	3	2	0.5	1	0	4	0.4771	-0.301	26.7
1804	Rikutaro	234	3-2	3	2	0.5	1	0	6	0.4771	-0.301	26.7
1812	Rikutaro	235	4-1	4	1	3	1	0	11	0.6021	0.4771	25.3
1813	Rikutaro	235	4-1	4	1	3	1	0	10	0.6021	0.4771	25.3
1814	Rikutaro	235	4-1	4	1	3	1	0	6	0.6021	0.4771	25.3
1815	Rikutaro	235	4-1	4	1	3	1	0	7	0.6021	0.4771	25.3
1816	Rikutaro	235	4-1	4	1	3	1	0	5	0.6021	0.4771	25.3
1817	Rikutaro	235	4-1	4	1	3	0	1	18	0.6021	0.4771	25.3
1818	Rikutaro	236	4-2	4	2	1	1	0	11	0.6021	0	24.4
1819	Rikutaro	236	4-2	4	2	1	1	0	8	0.6021	0	24.4
1820	Rikutaro	236	4-2	4	2	1	1	0	11	0.6021	0	24.4
1821	Rikutaro	236	4-2	4	2	1	1	0	6	0.6021	0	24.4
1822	Rikutaro	236	4-2	4	2	1	0	1	8	0.6021	0	24.4
1823	Rikutaro	236	4-2	4	2	1	0	1	6	0.6021	0	24.4
1824	Rikutaro	237	4-3	4	3	0.333	1	0	11	0.6021	-0.4776	24.4
1825	Rikutaro	237	4-3	4	3	0.333	0	1	7	0.6021	-0.4776	24.4
1826	Rikutaro	237	4-3	4	3	0.333	1	0	5	0.6021	-0.4776	24.4
1827	Rikutaro	237	4-3	4	3	0.333	1	0	7	0.6021	-0.4776	24.4
1828	Rikutaro	237	4-3	4	3	0.333	1	0	10	0.6021	-0.4776	24.4
1829	Rikutaro	237	4-3	4	3	0.333	0	1	4	0.6021	-0.4776	24.4
1830	Rikutaro	238	5-1	5	1	4	1	0	6	0.699	0.6021	20.8
1831	Rikutaro	238	5-1	5	1	4	1	0	4	0.699	0.6021	20.8
1832	Rikutaro	238	5-1	5	1	4	1	0	5	0.699	0.6021	20.8
1833	Rikutaro	238	5-1	5	1	4	1	0	5	0.699	0.6021	20.8
1834	Rikutaro	238	5-1	5	1	4	1	0	4	0.699	0.6021	20.8
1835	Rikutaro	238	5-1	5	1	4	0	1	6	0.699	0.6021	20.8
1843	Rikutaro	239	5-2	5	2	1.5	0	1	6	0.699	0.1761	24.1
1844	Rikutaro	239	5-2	5	2	1.5	0	1	5	0.699	0.1761	24.1
1845	Rikutaro	239	5-2	5	2	1.5	0	1	4	0.699	0.1761	24.1
1846	Rikutaro	239	5-2	5	2	1.5	1	0	4	0.699	0.1761	24.1
1847	Rikutaro	239	5-2	5	2	1.5	1	0	4	0.699	0.1761	24.1
1848	Rikutaro	239	5-2	5	2	1.5	1	0	3	0.699	0.1761	24.1
1849	Rikutaro	240	5-3	5	3	0.667	0	1	3	0.699	-0.1759	29
1850	Rikutaro	240	5-3	5	3	0.667	1	0	3	0.699	-0.1759	29
1851	Rikutaro	240	5-3	5	3	0.667	1	0	4	0.699	-0.1759	29
1852	Rikutaro	240	5-3	5	3	0.667	0	1	3	0.699	-0.1759	29
1853	Rikutaro	240	5-3	5	3	0.667	1	0	3	0.699	-0.1759	29
1854	Rikutaro	240	5-3	5	3	0.667	0	1	4	0.699	-0.1759	29
1855	Rikutaro	241	5-4	5	4	0.25	1	0	2	0.699	-0.6021	24.2
1856	Rikutaro	241	5-4	5	4	0.25	0	1	3	0.699	-0.6021	24.2
1857	Rikutaro	241	5-4	5	4	0.25	0	1	6	0.699	-0.6021	24.2
1858	Rikutaro	241	5-4	5	4	0.25	0	1	3	0.699	-0.6021	24.2
1859	Rikutaro	241	5-4	5	4	0.25	1	0	3	0.699	-0.6021	24.2
1860	Rikutaro	241	5-4	5	4	0.25	0	1	4	0.699	-0.6021	24.2
1861	Rikutaro	242	6-1	6	1	5	1	0	7	0.7782	0.699	24
1862	Rikutaro	242	6-1	6	1	5	1	0	4	0.7782	0.699	24
1863	Rikutaro	242	6-1	6	1	5	1	0	3	0.7782	0.699	24
1864	Rikutaro	242	6-1	6	1	5	1	0	2	0.7782	0.699	24
1865	Rikutaro	242	6-1	6	1	5	1	0	2	0.7782	0.699	24
1866	Rikutaro	242	6-1	6	1	5	0	1	5	0.7782	0.699	24
1874	Rikutaro	243	6-2	6	2	2	1	0	5	0.7782	0.301	28
1875	Rikutaro	243	6-2	6	2	2	1	0	3	0.7782	0.301	28
1876	Rikutaro	243	6-2	6	2	2	0	1	2	0.7782	0.301	28
1877	Rikutaro	243	6-2	6	2	2	1	0	4	0.7782	0.301	28
1878	Rikutaro	243	6-2	6	2	2	0	1	3	0.7782	0.301	28
1879	Rikutaro	243	6-2	6	2	2	1	0	2	0.7782	0.301	28
1880	Rikutaro	244	6-3	6	3	1	0	1	6	0.7782	0	22.1
1881	Rikutaro	244	6-3	6	3	1	0	1	6	0.7782	0	22.1
1882	Rikutaro	244	6-3	6	3	1	1	0	3	0.7782	0	22.1
1883	Rikutaro	244	6-3	6	3	1	0	1	3	0.7782	0	22.1
1884	Rikutaro	244	6-3	6	3	1	1	0	5	0.7782	0	22.1
1885	Rikutaro	244	6-3	6	3	1	1	0	4	0.7782	0	22.1
1886	Rikutaro	245	6-4	6	4	0.5	1	0	8	0.7782	-0.301	32.9
1887	Rikutaro	245	6-4	6	4	0.5	0	1	4	0.7782	-0.301	32.9
1888	Rikutaro	245	6-4	6	4	0.5	1	0	3	0.7782	-0.301	32.9
1889	Rikutaro	245	6-4	6	4	0.5	1	0	13	0.7782	-0.301	32.9
1890	Rikutaro	245	6-4	6	4	0.5	1	0	5	0.7782	-0.301	32.9
1891	Rikutaro	245	6-4	6	4	0.5	0	1	6	0.7782	-0.301	32.9
1892	Rikutaro	246	6-5	6	5	0.2	0	1	4	0.7782	-0.699	37.4
1893	Rikutaro	246	6-5	6	5	0.2	1	0	7	0.7782	-0.699	37.4
1894	Rikutaro	246	6-5	6	5	0.2	1	0	5	0.7782	-0.699	37.4
1895	Rikutaro	246	6-5	6	5	0.2	0	1	2	0.7782	-0.699	37.4
1896	Rikutaro	246	6-5	6	5	0.2	0	1	3	0.7782	-0.699	37.4
1897	Rikutaro	246	6-5	6	5	0.2	0	1	4	0.7782	-0.699	37.4
1905	Rikutaro	247	7-1	7	1	6	0	1	8	0.8451	0.7782	20.3
1906	Rikutaro	247	7-1	7	1	6	1	0	6	0.8451	0.7782	20.3
1907	Rikutaro	247	7-1	7	1	6	1	0	4	0.8451	0.7782	20.3
1908	Rikutaro	247	7-1	7	1	6	1	0	4	0.8451	0.7782	20.3
1909	Rikutaro	247	7-1	7	1	6	1	0	4	0.8451	0.7782	20.3
1910	Rikutaro	247	7-1	7	1	6	1	0	3	0.8451	0.7782	20.3
1911	Rikutaro	248	7-2	7	2	2.5	0	1	7	0.8451	0.3979	19.8
1912	Rikutaro	248	7-2	7	2	2.5	0	1	7	0.8451	0.3979	19.8
1913	Rikutaro	248	7-2	7	2	2.5	0	1	6	0.8451	0.3979	19.8
1914	Rikutaro	248	7-2	7	2	2.5	1	0	7	0.8451	0.3979	19.8
1915	Rikutaro	248	7-2	7	2	2.5	1	0	4	0.8451	0.3979	19.8
1916	Rikutaro	248	7-2	7	2	2.5	0	1	7	0.8451	0.3979	19.8
1917	Rikutaro	249	7-3	7	3	1.333	1	0	8	0.8451	0.1248	19
1918	Rikutaro	249	7-3	7	3	1.333	1	0	5	0.8451	0.1248	19
1919	Rikutaro	249	7-3	7	3	1.333	1	0	3	0.8451	0.1248	19
1920	Rikutaro	249	7-3	7	3	1.333	1	0	5	0.8451	0.1248	19
1921	Rikutaro	249	7-3	7	3	1.333	1	0	5	0.8451	0.1248	19
1922	Rikutaro	249	7-3	7	3	1.333	1	0	7	0.8451	0.1248	19
1923	Rikutaro	250	7-4	7	4	0.75	0	1	7	0.8451	-0.1249	23.1
1924	Rikutaro	250	7-4	7	4	0.75	1	0	2	0.8451	-0.1249	23.1
1925	Rikutaro	250	7-4	7	4	0.75	1	0	4	0.8451	-0.1249	23.1
1926	Rikutaro	250	7-4	7	4	0.75	1	0	7	0.8451	-0.1249	23.1
1927	Rikutaro	250	7-4	7	4	0.75	1	0	6	0.8451	-0.1249	23.1
1928	Rikutaro	250	7-4	7	4	0.75	1	0	6	0.8451	-0.1249	23.1
1936	Rikutaro	251	7-5	7	5	0.4	0	1	13	0.8451	-0.3979	19
1937	Rikutaro	251	7-5	7	5	0.4	1	0	5	0.8451	-0.3979	19
1938	Rikutaro	251	7-5	7	5	0.4	1	0	6	0.8451	-0.3979	19
1939	Rikutaro	251	7-5	7	5	0.4	0	1	7	0.8451	-0.3979	19
1940	Rikutaro	251	7-5	7	5	0.4	1	0	4	0.8451	-0.3979	19
1941	Rikutaro	251	7-5	7	5	0.4	0	1	11	0.8451	-0.3979	19
1942	Rikutaro	252	7-6	7	6	0.167	0	1	8	0.8451	-0.7773	17.4
1943	Rikutaro	252	7-6	7	6	0.167	0	1	5	0.8451	-0.7773	17.4
1944	Rikutaro	252	7-6	7	6	0.167	1	0	11	0.8451	-0.7773	17.4
1945	Rikutaro	252	7-6	7	6	0.167	1	0	7	0.8451	-0.7773	17.4
1946	Rikutaro	252	7-6	7	6	0.167	1	0	6	0.8451	-0.7773	17.4
1947	Rikutaro	252	7-6	7	6	0.167	0	1	8	0.8451	-0.7773	17.4
