# Supplementary material for: Slowly walking down to the more food: relative quantity discrimination in African spurred tortoises (Centrochelys sulcata)
Source: Anim Cogn. 2023 Jul 21;26(5):1675–83. doi: 10.1007/s10071-023-01812-y (PMC10442272; doi:10.1007/s10071-023-01812-y)
Supplement: Supplementary file 4 — Supplementary file4 Data set for statistical analyses (XLSX 203 KB) [file 10071_2023_1812_MOESM4_ESM.xlsx]

## Sheet: Sheet1
	Legend of the table
	Date			Date.Month.Year (e.g., 28.9.16 = 28 September, 2016)
	Session			Succesive number of sessions
	Trial			Trail # in the session
	Larger number tray			The side of the larger number tray
	Pair			Numerosity pair													ex) 5-3
	Large stimulus positions			Position # of the larger array						Position # in the tray							8-13-22-7-11-1							16-5-10
	Small stimulus positions			Position # of the smaller array						1	2	3	4	5	6		■											■
	Latency			Time to reach either tray						7	8	9	10	11	12		■	■			■						■
	Choice			Left or Right						13	14	15	16	17	18		■										■
	Correct (1 vs 0)									19	20	21	22	23	24
	Temp			Temperature in Centigrade													■: food

## Sheet: Mike
Tortoise:	Mike
Date	Session	Trial	Larger number tray	Pair	Large stimulus positions								Small stimulus positions							Latency (s) (s)	Choice	Correct (1 vs 0)	Temp
12.8.16	1	1	R	4-1	19	20	17	1					22							7	R	1	28.1
		2	L		15	16	13	21					18							9	L	1
		3	L		14	15	12	20					17							7	L	1
		4	R		18	19	16	24					21							6	R	1
		5	L		6	7	4	12					9							7	L	1
		6	R		17	18	15	23					20							8	L	0
15.8.16	2	1	L	7-5	20	21	18	2	3	12	6		23	16	22	4	19			10	L	1	28.1
		2	R		4	5	2	10	11	20	14		7	24	6	12	3			8	L	0
		3	L		16	17	14	22	23	8	2		19	12	18	24	15			9	R	0
		4	R		8	9	6	14	15	24	18		11	4	10	16	7			13	L	0
		5	L		2	3	24	8	9	18	12		5	22	4	10	1			14	R	0
		6	R		12	13	10	18	19	4	22		15	8	14	20	11			10	L	0
15.8.16	3	1	R	5-1	3	4	1	9	10				6							10	R	1	28.3
		2	R		5	6	3	11	12				8							7	R	1
		3	L		24	1	22	6	7				3							7	L	1
		4	L		22	23	20	4	5				1							8	L	1
		5	R		21	22	19	3	4				24							9	L	0
		6	L		11	12	9	17	18				14							7	L	1
16.8.16	4	1	L	3-2	2	10	9						6	5						14	L	1	30.3
		2	L		13	21	20						17	16						7	L	1
		3	R		10	18	17						14	13						7	L	0
		4	L		7	15	14						11	10						6	L	1
		5	R		23	7	6						3	2						7	R	1
		6	R		5	13	12						9	8						6	L	0
Tortoise:	Mike
Date	Session	Trial	Larger number tray	Pair	Large stimulus positions								Small stimulus positions							Latency (s)	Choice	Correct (1 vs 0)	Temp
16.8.16	5	1	R	7-4	18	2	1	3	19	20	11		22	21	4	24				7	R	1	30.5
		2	L		12	20	19	21	13	14	5		16	15	22	18				8	R	0
		3	L		14	22	21	23	15	16	7		18	17	24	20				4	L	1
		4	R		17	1	24	2	18	19	10		21	20	3	23				7	R	1
		5	L		19	3	2	4	20	21	12		23	22	5	1				4	R	0
		6	R		9	17	16	18	10	11	2		13	12	19	15				8	R	1
17.8.16	6	1	L	4-3	4	12	11	13					8	7	14					10	L	1	31.6
		2	R		21	5	4	6					1	24	7					8	R	1
		3	L		24	8	7	9					4	3	10					6	R	0
		4	R		20	4	3	5					24	23	6					7	R	1
		5	L		16	24	23	1					20	19	2					7	L	1
		6	R		10	11	5	8					20	12	7					5	L	0
17.8.16	7	1	R	6-2	9	10	4	7	21	22			19	11						6	L	0	31.9
		2	R		7	8	2	5	19	20			17	9						9	L	0
		3	L		18	19	13	16	6	7			4	20						5	R	0
		4	L		22	23	17	20	10	11			8	24						6	L	1
		5	R		24	1	19	22	12	13			10	2						5	L	0
		6	L		15	16	10	13	3	4			1	17						4	R	0
18.8.16	8	1	L	5-4	20	21	15	18	8				6	22	17	19				8	L	1	26.8
		2	L		6	7	1	4	18				16	8	3	5				13	L	1
		3	R		16	17	11	14	4				2	18	13	15				7	L	0
		4	L		21	22	16	19	9				7	23	18	20				9	L	1
		5	R		13	14	8	11	1				23	15	10	12				7	R	1
		6	R		23	24	18	21	11				9	1	20	22				8	L	0
Tortoise:	Mike
Date	Session	Trial	Larger number tray	Pair	Large stimulus positions								Small stimulus positions							Latency (s)	Choice	Correct (1 vs 0)	Temp
18.8.16	9	1	R	6-3	6	11	20	5	9	23			14	3	8					7	L	0	27.2
		2	L		14	19	4	13	17	7			22	11	16					5	L	1
		3	L		15	20	5	14	18	8			23	12	17					7	R	0
		4	R		9	14	23	8	12	2			17	6	11					9	R	1
		5	L		3	8	17	2	6	20			11	24	5					6	L	1
		6	R		8	13	22	7	11	1			16	5	10					6	R	1
19.8.16	10	1	L	3-1	13	18	3						21							9	L	1	28.6
		2	R		7	12	21						15							6	R	1
		3	L		18	23	8						2							6	L	1
		4	R		11	16	1						19							5	R	1
		5	L		24	5	14						8							7	R	0
		6	R		4	9	18						12							5	R	1
19.8.16	11	1	R	6-5	23	4	13	22	2	16			7	20	1	11	8			6	R	1	31.3
		2	R		22	3	12	21	1	15			6	19	24	10	7			6	L	0
		3	L		12	17	2	11	15	5			20	9	14	24	21			9	R	0
		4	L		10	15	24	9	13	3			18	7	12	22	19			7	L	1
		5	R		21	2	11	20	24	14			5	18	23	9	6			6	R	1
		6	L		5	10	19	4	8	22			13	2	7	17	14			7	L	1
22.8.16	12	1	L	5-2	19	24	9	18	22				3	16						8	L	1	32.9
		2	L		2	7	16	1	5				10	23						6	R	0
		3	R		20	1	10	19	23				4	17						9	R	1
		4	L		17	22	7	16	20				1	14						6	L	1
		5	R		16	21	6	15	19				24	13						5	R	1
		6	R		20	3	16	6	8				18	17						5	R	1
Tortoise:	Mike
Date	Session	Trial	Larger number tray	Pair	Large stimulus positions								Small stimulus positions							Latency (s)	Choice	Correct (1 vs 0)	Temp
22.8.16	13	1	R	7-3	22	5	18	8	10	1	2		20	19	7					6	R	1	32.8
		2	L		16	23	12	2	4	19	20		14	13	1					6	L	1
		3	L		1	8	21	11	13	4	5		23	22	10					6	L	1
		4	R		3	10	23	13	15	6	7		1	24	12					6	R	1
		5	L		21	4	17	7	9	24	1		19	18	6					6	R	0
		6	R		24	7	20	10	12	3	4		22	21	9					7	R	1
22.8.16	14	1	L	6-4	2	9	22	12	14	5			24	23	11	3				5	L	1	32.8
		2	R		10	17	6	20	22	13			8	7	19	11				8	R	1
		3	L		23	6	19	9	11	2			21	20	8	24				6	R	0
		4	R		9	16	5	19	21	12			7	6	18	10				7	R	1
		5	L		17	24	13	3	5	20			15	14	2	18				7	L	1
		6	R		12	19	8	22	24	15			10	9	21	13				5	L	0
23.8.16	15	1	R	7-1	6	13	2	16	18	9	10		4							21	L	0	31.3
		2	R		19	2	15	5	7	22	23		17							6	R	1
		3	L		5	12	1	15	17	8	9		3							6	L	1
		4	L		7	14	3	17	19	10	11		5							6	L	1
		5	R		15	22	11	1	3	18	19		13							6	R	1
		6	L		11	18	7	21	23	14	15		9							6	L	1
23.8.16	16	1	L	4-2	8	15	4	18					6	5						7	L	1	31.7
		2	L		18	1	14	4					16	15						8	R	0
		3	R		14	21	10	24					12	11						6	R	1
		4	L		13	20	9	23					11	10						5	L	1
		5	R		4	11	24	14					2	1						6	R	1
		6	R		7	14	18	3					21	13						4	R	1
Tortoise:	Mike
Date	Session	Trial	Larger number tray	Pair	Large stimulus positions								Small stimulus positions							Latency (s)	Choice	Correct (1 vs 0)	Temp
23.8.16	17	1	R	2-1	3	10							7							5	L	0	31.9
		2	L		13	20							17							6	R	0
		3	L		9	16							13							5	L	1
		4	R		8	15							12							7	R	1
		5	L		23	6							3							6	L	1
		6	R		9	15							22							6	L	0
25.8.16	18	1	L	7-2	24	7	11	20	23	1	4		14	6						9	L	1	30.2
		2	R		22	5	9	18	21	23	2		12	4						13	R	1
		3	L		21	4	8	17	20	22	1		11	3						7	L	1
		4	R		3	10	14	23	2	4	7		17	9						11	L	0
		5	L		18	1	5	14	17	19	22		8	24						6	L	1
		6	R		1	8	12	21	24	2	5		15	7						8	R	1
25.8.16	19	1	R	5-3	16	23	3	12	15				6	22	14					6	L	0	30.6
		2	R		13	20	24	9	12				3	19	11					8	R	1
		3	L		23	6	10	19	22				13	5	21					8	L	1
		4	L		14	21	1	10	13				4	20	12					7	L	1
		5	R		17	24	4	13	16				7	23	15					12	L	0
		6	L		19	2	6	15	18				9	1	17					6	L	1
25.8.16	20	1	L	7-6	20	3	7	16	19	21	24		10	2	18	6	14	9		7	L	1	30.7
		2	L		15	22	2	11	14	16	19		5	21	13	1	9	4		5	L	1
		3	R		11	18	22	7	10	12	15		1	17	9	21	5	24		7	R	1
		4	L		8	15	19	4	7	9	12		22	14	6	18	2	21		5	L	1
		5	R		6	13	17	2	5	7	10		20	12	4	16	24	19		11	L	0
		6	R		10	17	21	6	9	11	14		24	16	8	20	4	23		6	L	0
Tortoise:	Mike
Date	Session	Trial	Larger number tray	Pair	Large stimulus positions								Small stimulus positions							Latency (s)	Choice	Correct (1 vs 0)	Temp
26.8.16	21	1	R	6-1	2	9	13	22	1	3			16							8	L	0	30.7
		2	L		9	16	20	5	8	10			23							8	L	1
		3	R		12	19	23	8	11	13			2							8	R	1
		4	L		5	12	16	1	4	6			19							8	L	1
		5	L		4	11	15	24	3	5			18							7	L	1
		6	R		20	5	15	7	4	23			13							13	L	0
29.8.16	22	1	R	4-1	19	20	17	22					1							13	L	0	30.8
		2	L		15	16	13	18					21							6	L	1
		3	L		14	15	12	17					20							7	L	1
		4	R		18	19	16	21					24							7	R	1
		5	L		6	7	4	9					12							13	L	1
		6	R		17	18	15	20					23							7	R	1
29.8.16	23	1	L	7-5	20	21	23	16	22	4	19		18	2	3	12	6			4	R	0	31.2
		2	R		4	5	7	24	6	12	3		2	10	11	20	14			6	L	0
		3	L		16	17	19	12	18	24	15		14	22	23	8	2			6	R	0
		4	R		8	9	11	4	10	16	7		6	14	15	24	18			6	L	0
		5	L		2	3	5	22	4	10	1		24	8	9	18	12			6	L	0
		6	R		12	13	15	8	14	20	11		10	18	19	4	22			7	R	1
30.8.16	24	1	R	7-1	11	18	7	21	23	14	15		9							12	L	0	23.4
		2	R		5	12	1	15	17	8	9		3							7	R	1
		3	L		19	2	15	5	7	22	23		17							10	L	1
		4	L		15	22	11	1	3	18	19		13							8	L	1
		5	R		6	13	2	16	18	9	10		4							15	R	1
		6	L		7	14	3	17	19	10	11		5							7	L	1
Tortoise:	Mike
Date	Session	Trial	Larger number tray	Pair	Large stimulus positions								Small stimulus positions							Latency (s)	Choice	Correct (1 vs 0)	Temp
30.8.16	25	1	L	2-1	13	20							17							14	L	1	23.7
		2	L		3	10							7							14	L	1
		3	R		9	15							22							12	L	0
		4	L		9	16							13							6	L	1
		5	R		23	6							3							8	L	0
		6	R		8	15							12							7	R	1
31.8.16	26	1	R	6-3	14	19	4	13	17	7			22	11	16					13	L	0	29.5
		2	L		6	11	20	5	9	23			14	3	8					10	L	1
		3	L		8	13	22	7	11	1			16	5	10					12	L	1
		4	R		9	14	23	8	12	2			17	6	11					7	R	1
		5	L		15	20	5	14	18	8			23	12	17					8	R	0
		6	R		3	8	17	2	6	20			11	24	5					10	L	0
31.8.16	27	1	L	6-2	15	16	10	13	3	4			1	17						8	R	0	29.9
		2	R		24	1	19	22	12	13			10	2						5	L	0
		3	L		22	23	17	20	10	11			8	24						5	L	1
		4	R		7	8	2	5	19	20			17	9						17	R	0
		5	L		18	19	13	16	6	7			4	20						6	L	1
		6	R		9	10	4	7	21	22			19	11						12	L	0
1.9.16	28	1	L	4-2	18	1	14	4					16	15						6	L	1	28.1
		2	L		14	21	10	24					12	11						9	L	1
		3	R		4	11	24	14					2	1						5	R	1
		4	L		7	14	18	3					21	13						11	L	1
		5	R		8	15	4	18					6	5						6	R	1
		6	R		13	20	9	23					11	10						9	R	1
Tortoise:	Mike
Date	Session	Trial	Larger number tray	Pair	Large stimulus positions								Small stimulus positions							Latency (s)	Choice	Correct (1 vs 0)	Temp
1.9.16	29	1	R	3-1	18	23	8						2							6	R	1	28.4
		2	L		7	12	21						15							7	L	1
		3	L		24	5	14						8							6	L	1
		4	R		4	9	18						12							6	R	1
		5	L		11	16	1						19							8	R	0
		6	R		13	18	3						21							6	R	1
2.9.16	30	1	L	7-6	1	17	21	6	9	11	14		24	16	8	20	4	23		7	R	0	31.2
		2	R		15	22	2	11	14	16	19		5	21	13	1	9	4		10	R	1
		3	L		20	3	7	16	19	21	24		10	2	18	6	14	9		8	R	0
		4	R		11	18	22	7	10	12	15		1	17	9	21	5	24		14	R	1
		5	L		6	13	17	2	5	7	10		20	12	4	16	24	19		9	R	0
		6	R		8	15	19	4	7	9	12		22	14	6	18	2	21		4	R	1
2.9.16	31	1	R	5-1	24	1	22	6	7				3							6	R	1	30.4
		2	R		3	4	1	9	10				6							6	R	1
		3	L		21	22	19	3	4				24							7	L	1
		4	L		11	12	9	17	18				14							7	L	1
		5	R		5	6	3	11	12				8							5	R	1
		6	L		22	23	20	4	5				1							4	L	1
2.9.16	32	1	L	4-3	24	8	7	9					4	3	10					5	R	0	30.6
		2	L		1	11	5	8					20	12	7					6	R	0
		3	R		21	5	4	6					1	24	7					8	R	1
		4	L		2	4	3	5					24	23	6					4	L	1
		5	R		16	24	23	1					20	19	2					4	R	1
		6	R		4	12	11	13					8	7	14					10	R	1
Tortoise:	Mike
Date	Session	Trial	Larger number tray	Pair	Large stimulus positions								Small stimulus positions							Latency (s)	Choice	Correct (1 vs 0)	Temp
5.9.16	33	1	R	7-3	21	4	17	7	9	24	1		19	18	6					10	R	1	27.5
		2	L		1	8	21	11	13	4	5		23	22	10					15	L	1
		3	L		22	5	18	8	10	1	2		20	19	7					12	L	1
		4	R		16	23	12	2	4	19	20		14	13	1					7	R	1
		5	L		3	10	23	13	15	6	7		1	24	12					6	L	1
		6	R		24	7	20	10	12	3	4		22	21	9					8	L	0
5.9.16	34	1	L	6-1	9	16	20	5	8	10			23							8	L	1	27.8
		2	R		4	11	15	24	3	5			18							9	R	1
		3	L		2	5	15	7	4	23			13							35	R	0
		4	R		5	12	16	1	4	6			19							6	R	1
		5	L		2	9	13	22	1	3			16							6	L	1
		6	R		12	19	23	8	11	13			2							9	R	1
6.9.16	35	1	R	5-2	2	3	16	6	8				18	17						15	L	0	28.1
		2	R		16	21	6	15	19				24	13						11	R	1
		3	L		2	7	16	1	5				10	23						11	L	1
		4	L		19	24	9	18	22				3	16						12	L	1
		5	R		17	22	7	16	20				1	14						14	L	0
		6	L		2	1	10	19	23				4	17						13	L	1
6.9.16	36	1	L	7-2	18	1	5	14	17	19	22		8	24						12	L	1	28.9
		2	L		21	4	8	17	20	22	1		11	3						13	R	0
		3	R		24	7	11	20	23	1	4		14	6						7	R	1
		4	L		3	10	14	23	2	4	7		17	9						10	L	1
		5	R		1	8	12	21	24	2	5		15	7						10	R	1
		6	R		22	5	9	18	21	23	2		12	4						11	R	1
Tortoise:	Mike
Date	Session	Trial	Larger number tray	Pair	Large stimulus positions								Small stimulus positions							Latency (s)	Choice	Correct (1 vs 0)	Temp
7.9.16	37	1	R	6-5	1	15	24	9	13	3			18	7	12	22	19			11	L	0	29.9
		2	L		22	3	12	21	1	15			6	19	24	10	7			12	L	1
		3	L		5	10	19	4	8	22			13	2	7	17	14			7	R	0
		4	R		23	4	13	22	2	16			7	20	1	11	8			7	R	1
		5	L		21	2	11	20	24	14			5	18	23	9	6			9	L	1
		6	R		12	17	2	11	15	5			20	9	14	24	21			4	R	1
7.9.16	38	1	L	5-3	16	23	3	12	15				6	22	14					9	R	0	30.8
		2	R		13	20	24	9	12				3	19	11					7	R	1
		3	L		17	24	4	13	16				7	23	15					4	R	0
		4	R		23	6	10	19	22				13	5	21					9	L	0
		5	L		19	2	6	15	18				9	1	17					4	R	0
		6	R		14	21	1	10	13				4	20	12					6	R	1
8.9.16	39	1	R	7-4	14	22	21	23	15	16	7		18	17	24	20				7	R	1	28.5
		2	R		17	1	24	2	18	19	10		21	20	3	23				4	R	1
		3	L		18	2	1	3	19	20	11		22	21	4	24				6	L	1
		4	L		19	3	2	4	20	21	12		23	22	5	1				8	L	0
		5	R		12	20	19	21	13	14	5		16	15	22	18				5	R	1
		6	L		9	17	16	18	10	11	2		13	12	19	15				7	L	1
8.9.16	40	1	L	3-2	1	18	17						14	13						6	R	0	28.5
		2	L		2	10	9						6	5						6	R	0
		3	R		7	15	14						11	10						5	R	1
		4	L		13	21	20						17	16						5	L	1
		5	R		5	13	12						9	8						5	R	1
		6	R		23	7	6						3	2						4	R	1
Tortoise:	Mike
Date	Session	Trial	Larger number tray	Pair	Large stimulus positions								Small stimulus positions							Latency (s)	Choice	Correct (1 vs 0)	Temp
12.9.16	41	1	R	6-4	17	24	13	3	5	20			15	14	2	18				10	R	1	30
		2	L		1	17	6	20	22	13			8	7	19	11				25	L	1
		3	R		12	19	8	22	24	15			10	9	21	13				9	L	0
		4	L		23	6	19	9	11	2			21	20	8	24				10	R	0
		5	L		9	16	5	19	21	12			7	6	18	10				12	L	1
		6	R		2	9	22	12	14	5			24	23	11	3				17	R	1
12.9.16	42	1	R	5-4	16	17	11	14	4				2	18	13	15				24	R	1	29.7
		2	L		23	24	18	21	11				9	1	20	22				7	R	0
		3	L		2	21	15	18	8				6	22	17	19				12	R	0
		4	R		21	22	16	19	9				7	23	18	20				9	R	1
		5	L		6	7	1	4	18				16	8	3	5				8	R	0
		6	R		13	14	8	11	1				23	15	10	12				9	R	1
14.9.16	43	1	R	7-3	15	12	5	11	16	1	19		9	10	7					15	R	1	28.3
		2	R		5	2	19	1	6	15	9		23	24	21					8	L	1
		3	L		16	13	6	12	17	2	20		10	11	8					8	R	0
		4	L		22	21	2	15	9	6	17		14	12	4					6	R	0
		5	R		13	10	3	9	14	23	17		7	8	5					6	R	1
		6	L		7	4	21	3	8	17	11		1	2	23					12	L	1
14.9.16	44	1	R	7-2	11	19	23	9	15	13	17		18	16						13	L	0	28.3
		2	R		5	13	17	3	9	7	11		12	10						12	L	0
		3	L		1	9	13	23	5	3	7		8	6						9	R	0
		4	L		21	5	9	19	1	23	3		4	2						11	L	1
		5	R		15	23	3	13	19	17	21		.	20						7	R	0
		6	L		17	1	5	15	21	19	23		24	22						8	L	1
Tortoise:	Mike
Date	Session	Trial	Larger number tray	Pair	Large stimulus positions								Small stimulus positions							Latency (s)	Choice	Correct (1 vs 0)	Temp
15.9.16	45	1	L	6-5	22	11	15	2	3	4			24	12	16	17	14			8	L	1	25.5
		2	R		6	19	23	10	11	12			8	20	24	1	22			6	L	0
		3	L		19	8	12	23	24	1			21	9	13	14	11			6	L	1
		4	R		4	17	21	8	9	10			6	18	22	23	20			6	L	0
		5	L		14	3	7	18	19	20			16	4	8	9	6			6	L	1
		6	R		16	5	9	20	21	22			18	6	10	11	8			14	R	1
15.9.16	46	1	R	6-1	18	13	21	1	11	15			20							9	R	1	25.9
		2	L		13	8	16	20	6	10			15							6	L	1
		3	L		15	10	18	22	8	12			17							6	L	1
		4	R		4	23	7	11	21	1			6							4	R	1
		5	L		24	19	3	7	17	21			2							5	L	1
		6	R		19	14	22	2	12	16			21							6	R	1
15.9.16	47	1	L	5-3	11	8	17	23	16				24	9	19					27	R	0	26.2
		2	R		3	24	21	1	12				10	22	2					6	L	0
		3	L		12	9	18	24	17				1	10	20					7	L	1
		4	R		22	19	4	10	3				11	20	6					7	R	1
		5	L		15	12	21	3	20				4	13	23					6	L	1
		6	R		2	23	8	14	7				15	24	10					14	R	1
16.9.16	48	1	R	4-2	21	4	12	14					19	2						12	R	1	24.6
		2	L		17	24	8	10					15	22						10	L	1
		3	L		8	15	23	1					6	13						13	R	0
		4	R		23	6	14	16					21	4						12	L	0
		5	L		1	8	16	18					23	6						10	L	1
		6	R		15	22	6	8					13	20						7	R	1
Tortoise:	Mike
Date	Session	Trial	Larger number tray	Pair	Large stimulus positions								Small stimulus positions							Latency (s)	Choice	Correct (1 vs 0)	Temp
16.9.16	49	1	L	6-2	20	23	13	14	11	3			1	2						9	L	1	25.5
		2	L		21	24	14	15	12	4			2	3						10	L	1
		3	R		14	17	7	8	5	21			19	20						24	R	1
		4	L		9	12	2	3	24	16			14	15						8	L	1
		5	R		7	10	24	1	22	14			12	13						12	L	0
		6	R		4	11	3	18	19	21			2	9						11	R	1
16.9.16	50	1	L	4-1	5	9	10	4					17							9	L	1	25.7
		2	L		19	23	24	18					7							9	L	1
		3	R		2	6	7	1					14							8	R	1
		4	L		17	21	22	16					5							3	R	1
		5	R		11	15	16	10					23							12	R	1
		6	R		3	7	8	2					15							8	R	1
20.9.16	51	1	R	2-1	18	2							9							9	L	0	21.5
		2	L		4	12							19							9	L	1
		3	L		23	7							14							6	L	1
		4	R		16	24							7							8	L	0
		5	L		21	5							12							11	L	1
		6	R		7	22							5							7	R	1
20.9.16	52	1	R	4-3	23	8	18	10					16	22	15					17	R	1	21.2
		2	R		2	11	21	13					19	1	18					6	L	0
		3	L		3	12	22	14					20	2	19					10	R	0
		4	L		13	22	8	24					6	12	5					6	R	0
		5	R		21	6	16	8					14	20	13					6	R	1
		6	L		8	17	3	19					1	7	24					6	L	1
Tortoise:	Mike
Date	Session	Trial	Larger number tray	Pair	Large stimulus positions								Small stimulus positions							Latency (s)	Choice	Correct (1 vs 0)	Temp
20.9.16	53	1	R	3-1	16	14	9						11							6	R	1	21.2
		2	L		10	8	3						5							10	L	1
		3	L		5	3	22						24							5	L	1
		4	R		7	5	24						2							8	R	1
		5	L		1	6	15						9							5	L	1
		6	R		3	1	20						22							8	R	1
21.9.16	54	1	L	7-5	21	13	18	10	5	7	17		8	9	3	6	20			11	R	0	23.7
		2	L		24	16	21	13	8	10	20		11	12	6	9	23			14	L	1
		3	R		6	22	3	19	14	16	2		17	18	12	15	5			11	R	1
		4	L		17	9	14	6	1	3	13		4	5	23	2	16			17	R	0
		5	R		18	10	15	7	2	4	14		5	6	24	3	17			9	R	1
		6	R		16	8	13	5	24	2	12		3	4	22	1	15			8	R	1
21.9.16	55	1	R	5-4	19	3	1	23	11				18	2	16	10				13	R	1	23.8
		2	L		18	15	19	6	7				4	16	20	21				11	R	0
		3	R		15	12	16	3	4				1	13	17	18				12	L	0
		4	R		3	24	4	15	16				13	1	5	6				7	R	1
		5	L		12	9	13	24	1				22	10	14	15				15	R	0
		6	L		10	7	11	22	23				20	8	12	13				6	R	0
21.9.16	56	1	L	3-2	11	21	13						23	6						12	R	0	23.6
		2	R		17	3	19						5	12						10	R	1
		3	L		14	24	16						2	9						11	R	0
		4	R		21	7	23						9	16						10	R	1
		5	L		12	22	14						24	7						9	R	0
		6	R		9	19	11						21	4						9	R	1
Tortoise:	Mike
Date	Session	Trial	Larger number tray	Pair	Large stimulus positions								Small stimulus positions							Latency (s)	Choice	Correct (1 vs 0)	Temp
23.9.16	57	1	L	6-3	2	6	16	20	24	4			1	23	18					27	L	1	23.1
		2	R		15	19	5	9	13	17			14	12	7					15	R	1
		3	L		14	18	4	8	12	16			13	11	6					12	L	1
		4	R		20	24	10	14	18	22			19	17	12					11	R	1
		5	L		12	16	2	6	10	14			11	9	4					13	L	1
		6	R		24	4	14	18	22	2			23	21	16					19	R	1
23.9.16	58	1	R	5-2	1	17	14	23	5				6	15						95	L	0	23.6
		2	R		5	21	18	3	9				10	19						6	R	1
		3	L		12	4	1	10	16				17	2						6	L	1
		4	L		13	5	2	11	17				18	3						4	L	1
		5	R		11	3	24	9	15				16	1						7	L	0
		6	L		17	9	6	15	21				22	7						5	L	1
23.9.16	59	1	R	6-4	2	23	14	19	8	20			7	5	21	15				7	R	1	23.8
		2	R		7	4	19	24	13	1			12	10	2	20				5	L	0
		3	L		22	19	10	15	4	16			3	1	17	11				4	L	1
		4	L		14	11	2	7	20	8			19	17	9	3				3	L	1
		5	R		6	3	18	23	12	24			11	9	1	19				8	L	0
		6	L		17	14	5	10	23	11			22	20	12	6				9	R	0
26.9.16	60	1	R	7-4	12	3	16	4	6	5	14		11	18	13	20				11	L	0	26.4
		2	L		5	20	9	21	23	22	7		4	11	6	13				12	R	0
		3	L		1	16	5	17	19	18	3		24	7	2	9				9	L	1
		4	R		10	1	14	2	4	3	12		9	16	11	18				9	R	1
		5	L		11	2	15	3	5	4	13		10	17	12	19				8	R	0
		6	R		21	12	1	13	15	14	23		20	3	22	5				9	R	1
Tortoise:	Mike
Date	Session	Trial	Larger number tray	Pair	Large stimulus positions								Small stimulus positions							Latency (s)	Choice	Correct (1 vs 0)	Temp
26.9.16	61	1	L	7-6	10	20	24	11	12	13	15		9	21	1	2	23	7		10	L	1	26.5
		2	L		13	23	3	14	15	16	18		12	24	4	5	2	10		7	R	0
		3	R		4	14	18	5	6	7	9		3	15	19	20	17	1		9	R	1
		4	L		3	13	17	4	5	6	8		2	14	18	19	16	24		8	R	0
		5	R		12	22	2	13	14	15	17		11	23	3	4	1	9		10	R	1
		6	R		20	6	10	21	22	23	1		19	7	11	12	9	17		8	R	1
26.9.16	62	1	R	5-1	21	7	18	15	16				3							9	R	1	26.5
		2	R		5	15	2	23	24				11							7	R	1
		3	L		13	23	10	7	8				19							8	R	0
		4	L		7	17	4	1	2				13							10	R	0
		5	R		10	20	7	4	5				16							8	R	1
		6	L		19	5	16	13	14				1							8	L	1
26.9.16	63	1	R	7-1	12	7	14	6	21	10	22		5							7	R	1	26.4
		2	L		10	5	12	4	19	8	20		3							7	L	1
		3	L		23	18	1	17	8	21	9		16							8	L	1
		4	R		21	16	23	15	6	19	7		14							6	R	1
		5	L		5	24	7	23	14	3	15		22							8	R	0
		6	R		15	10	17	9	24	13	1		8							7	R	1
27.9.16	64	1	R	7-2	3	10	14	23	2	4	7		17	9						13	R	0	28.8
		2	L		21	4	8	17	20	22	1		11	3						22	R	0
		3	R		18	1	5	14	17	19	22		8	24						14	L	0
		4	L		22	5	9	18	21	23	2		12	4						27	R	0
		5	L		24	7	11	20	23	1	4		14	6						10	R	0
		6	R		1	8	12	21	24	2	5		15	7						8	L	0
Tortoise:	Mike
Date	Session	Trial	Larger number tray	Pair	Large stimulus positions								Small stimulus positions							Latency (s)	Choice	Correct (1 vs 0)	Temp
27.9.16	65	1	R	7-1	6	13	2	16	18	9	10		4							8	L	0	28.9
		2	L		19	2	15	5	7	22	23		17							8	L	1
		3	L		11	18	7	21	23	14	15		9							13	R	0
		4	R		7	14	3	17	19	10	11		5							7	R	1
		5	L		15	22	11	1	3	18	19		13							14	L	1
		6	R		5	12	1	15	17	8	9		3							9	R	1
27.9.16	66	1	L	6-2	24	1	19	22	12	13			10	2						9	L	1	29.3
		2	R		7	8	2	5	19	20			17	9						7	R	1
		3	L		18	19	13	16	6	7			4	20						8	R	0
		4	R		22	23	17	20	10	11			8	24						7	R	1
		5	L		9	10	4	7	21	22			19	11						8	L	1
		6	R		15	16	10	13	3	4			1	17						7	R	1
28.9.16	67	1	R	6-5	5	10	19	4	8	22			13	2	7	17	14			23	L	0	25.5
		2	R		12	17	2	11	15	5			20	9	14	24	21			63	L	0
		3	L		22	3	12	21	1	15			6	19	24	10	7			13	L	1
		4	L		10	15	24	9	13	3			18	7	12	22	19			5	L	1
		5	R		21	2	11	20	24	14			5	18	23	9	6			8	R	1
		6	L		23	4	13	22	2	16			7	20	1	11	8			9	L	1
28.9.16	68	1	L	2-1	8	15							12							8	R	0	25.7
		2	L		3	10							7							13	L	1
		3	R		23	6							3							5	R	1
		4	L		13	20							17							8	L	1
		5	R		9	16							13							8	R	1
		6	R		9	15							22							8	L	0
Tortoise:	Mike
Date	Session	Trial	Larger number tray	Pair	Large stimulus positions								Small stimulus positions							Latency (s)	Choice	Correct (1 vs 0)	Temp
28.9.16	69	1	R	6-3	8	13	22	7	11	1			16	5	10					13	L	0	25.7
		2	L		9	14	23	8	12	2			17	6	11					21	L	1
		3	L		14	19	4	13	17	7			22	11	16					5	R	0
		4	R		6	11	20	5	9	23			14	3	8					13	L	0
		5	L		3	8	17	2	6	20			11	24	5					9	L	1
		6	R		15	20	5	14	18	8			23	12	17					7	L	0
29.9.16	70	1	L	7-4	9	17	16	18	10	11	2		13	12	19	15				10	R	0	27.4
		2	R		18	2	1	3	19	20	11		22	21	4	24				5	R	1
		3	L		12	20	19	21	13	14	5		16	15	22	18				8	R	0
		4	R		17	1	24	2	18	19	10		21	20	3	23				9	R	1
		5	L		14	22	21	23	15	16	7		18	17	24	20				6	R	0
		6	R		19	3	2	4	20	21	12		23	22	5	1				15	L	0
29.9.16	71	1	R	5-4	20	21	15	18	8				6	22	17	19				8	L	0	27.8
		2	R		21	22	16	19	9				7	23	18	20				15	L	0
		3	L		23	24	18	21	11				9	1	20	22				48	L	1
		4	L		13	14	8	11	1				23	15	10	12				6	R	0
		5	R		6	7	1	4	18				16	8	3	5				6	L	0
		6	L		16	17	11	14	4				2	18	13	15				5	R	0
29.9.16	72	1	L	3-1	4	9	18						12							8	R	1	28
		2	L		24	5	14						8							17	R	0
		3	R		11	16	1						19							6	R	1
		4	L		13	18	3						21							6	L	1
		5	R		7	12	21						15							6	R	1
		6	R		18	23	8						2							5	L	0
Tortoise:	Mike
Date	Session	Trial	Larger number tray	Pair	Large stimulus positions								Small stimulus positions							Latency (s)	Choice	Correct (1 vs 0)	Temp
30.9.16	73	1	R	3-2	10	18	17						14	13						13	R	1	21.9
		2	L		5	13	12						9	8						26	L	1
		3	R		7	15	14						11	10						11	L	0
		4	L		13	21	20						17	16						13	L	1
		5	L		23	7	6						3	2						9	R	0
		6	R		2	10	9						6	5						21	R	1
30.9.16	74	1	L	6-4	17	24	13	3	5	20			15	14	2	18				34	L	1	22.1
		2	R		10	17	6	20	22	13			8	7	19	11				8	L	0
		3	L		12	19	8	22	24	15			10	9	21	13				25	R	1
		4	R		23	6	19	9	11	2			21	20	8	24				12	L	0
		5	L		2	9	22	12	14	5			24	23	11	3				8	L	1
		6	R		9	16	5	19	21	12			7	6	18	10				19	R	1
30.9.16	75	1	R	4-3	10	11	5	8					20	12	7					29	R	1	22.6
		2	R		20	4	3	5					24	23	6					11	R	1
		3	L		24	8	7	9					4	3	10					9	L	1
		4	L		4	12	11	13					8	7	14					22	R	0
		5	R		21	5	4	6					1	24	7					7	L	0
		6	L		16	24	23	1					20	19	2					7	L	1
4.10.16	76	1	L	4-1	19	20	17	1					22							10	L	1	23.6
		2	L		18	19	16	24					21							10	L	1
		3	R		14	15	12	20					17							10	R	1
		4	L		6	7	4	12					9							11	L	0
		5	R		15	16	13	21					18							8	R	1
		6	R		17	18	15	23					20							9	R	0
Tortoise:	Mike
Date	Session	Trial	Larger number tray	Pair	Large stimulus positions								Small stimulus positions							Latency (s)	Choice	Correct (1 vs 0)	Temp
4.10.16	77	1	R	5-3	16	23	3	12	15				6	22	14					12	R	1	24.1
		2	L		23	6	10	19	22				13	5	21					14	L	1
		3	L		14	21	1	10	13				4	20	12					9	R	0
		4	R		13	20	24	9	12				3	19	11					13	R	1
		5	L		17	24	4	13	16				7	23	15					10	R	0
		6	R		19	2	6	15	18				9	1	17					9	L	0
4.10.16	78	1	L	5-1	5	6	3	11	12				8							10	R	0	24.3
		2	R		24	1	22	6	7				3							7	R	1
		3	L		11	12	9	17	18				14							8	L	1
		4	R		3	4	1	9	10				6							7	R	1
		5	L		21	22	19	3	4				24							15	L	1
		6	R		22	23	20	4	5				1							8	R	1
5.10.16	79	1	R	6-1	5	12	16	1	4	6			19							12	L	0	26.9
		2	R		4	11	15	24	3	5			18							11	R	1
		3	L		12	19	23	8	11	13			2							9	L	1
		4	L		20	5	15	7	4	23			13							17	L	1
		5	R		9	16	20	5	8	10			23							11	R	1
		6	L		2	9	13	22	1	3			16							9	L	1
5.10.16	80	1	L	7-3	1	8	21	11	13	4	5		23	22	10					25	R	0	26.6
		2	L		16	23	12	2	4	19	20		14	13	1					14	L	1
		3	R		21	4	17	7	9	24	1		19	18	6					10	R	1
		4	L		22	5	18	8	10	1	2		20	19	7					8	R	0
		5	R		24	7	20	10	12	3	4		22	21	9					17	R	1
		6	R		3	10	23	13	15	6	7		1	24	12					9	R	1
Tortoise:	Mike
Date	Session	Trial	Larger number tray	Pair	Large stimulus positions								Small stimulus positions							Latency (s)	Choice	Correct (1 vs 0)	Temp
5.10.16	81	1	R	5-2	16	21	6	15	19				24	13						8	R	1	26.3
		2	L		20	3	16	6	8				18	17						8	L	1
		3	L		19	24	9	18	22				3	16						10	L	1
		4	R		2	7	16	1	5				10	23						10	R	1
		5	L		17	22	7	16	20				1	14						8	L	1
		6	R		20	1	10	19	23				4	17						10	R	1
6.10.16	82	1	L	7-6	15	22	2	11	14	16	19		5	21	13	1	9	4		19	L	1	25.6
		2	R		6	13	17	2	5	7	10		20	12	4	16	24	19		8	L	0
		3	L		8	15	19	4	7	9	12		22	14	6	18	2	21		11	L	1
		4	R		11	18	22	7	10	12	15		1	17	9	21	5	24		20	L	0
		5	L		10	17	21	6	9	11	14		24	16	8	20	4	23		43	R	0
		6	R		20	3	7	16	19	21	24		10	2	18	6	14	9		7	R	1
6.10.16	83	1	R	7-5	16	17	14	22	23	8	2		19	12	18	24	15			5	R	1	25.5
		2	R		8	9	6	14	15	24	18		11	4	10	16	7			4	R	1
		3	L		12	13	10	18	19	4	22		15	8	14	20	11			5	R	0
		4	L		4	5	2	10	11	20	14		7	24	6	12	3			34	L	1
		5	R		20	21	18	2	3	12	6		23	16	22	4	19			4	L	0
		6	L		2	3	24	8	9	18	12		5	22	4	10	1			6	L	1
6.10.16	84	1	L	4-2	13	20	9	23					11	10						3	L	1	25.6
		2	L		7	14	18	3					21	13						5	R	0
		3	R		14	21	10	24					12	11						7	L	0
		4	L		8	15	4	18					6	5						9	L	1
		5	R		18	1	14	4					16	15						15	R	1
		6	R		4	11	24	14					2	1						3	R	1
Tortoise:	Mike
Date	Session	Trial	Larger number tray	Pair	Large stimulus positions								Small stimulus positions							Latency (s)	Choice	Correct (1 vs 0)	Temp
7.10.16	85	1	R	2-1	15	12							8							43	R	1	23.1
		2	L		6	3							23							11	R	0
		3	L		15	22							9							11	L	1
		4	R		10	7							3							6	R	1
		5	L		16	13							9							7	R	0
		6	R		20	17							13							6	R	1
7.10.16	86	1	L	3-1	12	21	15						7							6	L	1	23.2
		2	R		16	1	19						11							4	R	1
		3	L		23	8	2						18							4	R	0
		4	R		9	18	12						4							5	R	1
		5	L		18	3	21						13							12	L	1
		6	R		5	14	8						24							4	R	1
7.10.16	87	1	R	3-2	12	9	8						5	13						14	L	0	23.2
		2	R		14	11	10						7	15						6	R	1
		3	L		17	14	13						10	18						5	R	0
		4	L		6	3	2						23	7						4	R	0
		5	R		20	17	16						13	21						5	R	1
		6	L		9	6	5						2	10						9	R	0
11.10.16	88	1	L	4-1	10	18	14	13					17							6	L	1	25
		2	L		5	13	9	8					12							6	L	1
		3	R		13	21	17	16					20							6	R	1
		4	L		7	15	11	10					14							5	L	1
		5	R		23	7	3	2					6							7	R	1
		6	R		2	10	6	5					9							6	R	1
Tortoise:	Mike
Date	Session	Trial	Larger number tray	Pair	Large stimulus positions								Small stimulus positions							Latency (s)	Choice	Correct (1 vs 0)	Temp
11.10.16	89	1	R	4-2	5	6	12	8					3	11						5	R	1	24.9
		2	L		24	1	7	3					22	6						7	L	1
		3	L		11	12	18	14					9	17						8	R	0
		4	R		3	4	10	6					1	9						6	R	1
		5	L		21	22	4	24					19	3						7	L	1
		6	R		22	23	5	1					20	4						7	R	1
12.10.16	90	1	L	4-3	10	11	5	7					8	20	12					7	R	0	24.5
		2	R		20	4	3	6					5	24	23					6	L	0
		3	L		24	8	7	10					9	4	3					8	R	0
		4	R		4	12	11	14					13	8	7					5	R	1
		5	L		21	5	4	7					6	1	24					7	L	1
		6	R		16	24	23	2					1	20	19					6	L	0
12.10.16	91	1	R	5-1	13	9	23	11	10				20							26	L	0	23.3
		2	R		7	18	3	21	13				14							24	L	0
		3	L		14	10	24	12	11				21							20	L	1
		4	L		8	4	18	6	5				15							5	L	1
		5	R		18	14	4	16	15				1							9	R	1
		6	L		4	24	14	2	1				11							4	L	1
12.10.16	92	1	L	5-2	5	1	4	6	19				12	16						20	R	0	23.1
		2	L		4	24	3	5	18				11	15						4	L	1
		3	R		12	8	11	13	2				19	23						9	R	1
		4	L		20	7	4	23	13				5	15						6	L	1
		5	R		9	5	8	10	23				16	20						7	R	1
		6	R		2	22	1	3	16				9	13						5	L	0
Tortoise:	Mike
Date	Session	Trial	Larger number tray	Pair	Large stimulus positions								Small stimulus positions							Latency (s)	Choice	Correct (1 vs 0)	Temp
12.10.16	93	1	R	5-3	16	23	6	22	1				3	12	15					11	R	1	23.3
		2	L		23	6	13	5	2				10	19	22					4	L	1
		3	L		14	21	4	20	3				1	10	13					7	L	1
		4	R		13	20	3	19	5				24	9	12					6	R	1
		5	L		17	24	7	23	9				4	13	16					12	L	1
		6	R		19	2	9	1	8				6	15	18					6	L	0
13.10.16	94	1	L	5-4	3	4	7	17	9				10	14	23	2				37	L	1	24
		2	R		21	22	1	11	3				4	8	17	20				4	L	0
		3	L		18	19	22	8	24				1	5	14	17				4	L	1
		4	R		22	23	2	12	4				5	9	18	21				4	L	0
		5	L		24	1	4	14	6				7	11	20	23				3	L	1
		6	R		1	2	5	15	7				8	12	21	24				3	L	0
13.10.16	95	1	R	6-1	5	12	1	4	6	19			16							5	R	1	22.6
		2	R		4	11	24	3	5	18			15							4	R	1
		3	L		12	19	8	11	13	2			23							4	L	1
		4	L		20	5	7	4	23	13			15							5	L	1
		5	R		9	16	5	8	10	23			20							4	L	0
		6	L		2	9	22	1	3	16			13							4	L	1
13.10.16	96	1	L	6-2	16	12	15	6	22	14			23	3						4	L	1	22.1
		2	L		23	19	22	13	5	21			6	10						3	L	1
		3	R		14	10	13	4	20	12			21	1						3	R	1
		4	L		13	9	12	3	19	11			20	24						4	R	0
		5	R		17	13	16	7	23	15			24	4						3	L	0
		6	R		19	15	18	9	1	17			2	6						5	L	0
Tortoise:	Mike
Date	Session	Trial	Larger number tray	Pair	Large stimulus positions								Small stimulus positions							Latency (s)	Choice	Correct (1 vs 0)	Temp
14.10.16	97	1	R	6-3	8	13	1	16	5	10			22	7	11					15	R	1	21.2
		2	L		9	14	2	17	6	11			23	8	12					12	L	1
		3	L		14	19	7	22	11	16			4	13	17					6	L	1
		4	R		6	11	23	14	3	8			20	5	9					8	L	0
		5	L		3	8	20	11	24	5			17	2	6					8	L	1
		6	R		15	20	8	23	12	17			5	14	18					6	R	1
14.10.16	98	1	L	6-4	17	24	15	14	2	18			13	3	5	20				14	R	0	22.3
		2	R		10	17	8	7	19	11			6	20	22	13				6	R	1
		3	L		12	19	10	9	21	13			8	22	24	15				6	L	1
		4	R		23	6	21	20	8	24			19	9	11	2				4	R	1
		5	L		2	9	24	23	11	3			22	12	14	5				7	L	1
		6	R		9	16	7	6	18	10			5	19	21	12				5	L	0
14.10.16	99	1	R	6-5	5	10	19	7	17	14			4	8	22	13	2			4	R	1	22.4
		2	R		12	17	2	14	24	21			11	15	5	20	9			5	L	0
		3	L		22	3	12	24	10	7			21	1	15	6	19			5	R	0
		4	L		10	15	24	12	22	19			9	13	3	18	7			13	R	0
		5	R		21	2	11	23	9	6			20	24	14	5	18			5	R	1
		6	L		23	4	13	1	11	8			22	2	16	7	20			11	R	0
18.10.16	100	1	L	7-1	24	22	12	13	10	2	1		1							37	L	1	26
		2	L		7	5	19	20	17	9	2		8							7	R	0
		3	R		18	16	6	7	4	20	3		19							6	R	1
		4	L		22	20	10	11	8	24	4		23							5	R	0
		5	R		9	7	21	22	19	11	5		10							3	L	0
		6	R		15	13	3	4	1	17	6		16							4	L	0
Tortoise:	Mike
Date	Session	Trial	Larger number tray	Pair	Large stimulus positions								Small stimulus positions							Latency (s)	Choice	Correct (1 vs 0)	Temp
18.10.16	101	1	R	7-2	1	20	18	8	6	22	17	19	21	15						6	L	0	27.4
		2	L		2	21	19	9	7	23	18	20	22	16						5	L	1
		3	L		3	23	21	11	9	1	20	22	24	18						4	L	1
		4	R		4	13	11	1	23	15	10	12	14	8						7	R	1
		5	L		5	6	4	18	16	8	3	5	7	1						5	L	1
		6	R		6	16	14	4	2	18	13	15	17	11						6	R	1
18.10.16	102	1	L	7-3	1	13	4	5	23	22	10		8	21	11					7	R	0	27.2
		2	R		16	4	19	20	14	13	1		23	12	2					8	R	1
		3	L		21	9	24	1	19	18	6		4	17	7					6	R	0
		4	R		22	10	1	2	20	19	7		5	18	8					5	R	1
		5	L		24	12	3	4	22	21	9		7	20	10					5	L	1
		6	R		3	15	6	7	1	24	12		10	23	13					4	R	1
19.10.16	103	1	R	7-4	5	22	13	2	7	17	1	14	10	19	4	8				5	L	0	27.6
		2	R		12	5	20	9	14	24	2	21	17	2	11	15				7	L	0
		3	L		22	15	6	19	24	10	3	7	3	12	21	1				4	L	1
		4	L		10	3	18	7	12	22	4	19	15	24	9	13				5	L	1
		5	R		21	14	5	18	23	9	6	6	2	11	20	24				5	R	1
		6	L		23	16	7	20	1	11	8	8	4	13	22	2				8	R	0
19.10.16	104	1	L	7-5	16	2	19	12	18	24	15		17	14	22	23	8			20	R	0	28.5
		2	L		8	18	11	4	10	16	7		9	6	14	15	24			10	R	0
		3	R		12	22	15	8	14	20	11		13	10	18	19	4			6	L	0
		4	L		4	14	7	24	6	12	3		5	2	10	11	20			5	L	1
		5	R		20	6	23	16	22	4	19		21	18	2	3	12			3	L	0
		6	R		2	12	5	22	4	10	1		3	24	8	9	18			2	L	0
Tortoise:	Mike
Date	Session	Trial	Larger number tray	Pair	Large stimulus positions								Small stimulus positions							Latency (s)	Choice	Correct (1 vs 0)	Temp
19.10.16	105	1	R	7-6	15	5	21	13	1	9	4		22	2	11	14	16	19		5	L	0	30.4
		2	L		6	20	12	4	16	24	19		13	17	2	5	7	10		7	L	1
		3	R		8	22	14	6	18	2	21		15	19	4	7	9	12		3	R	1
		4	L		11	1	17	9	21	5	24		18	22	7	10	12	15		3	L	1
		5	L		10	24	16	8	20	4	23		17	21	6	9	11	14		6	R	0
		6	R		20	10	2	18	6	14	9		3	7	16	19	21	24		3	R	1
20.10.16	106	1	R	2-1	15	8							12							66	R	1	26.4
		2	L		6	23							3							5	L	1
		3	L		15	9							22							3	L	1
		4	R		10	3							7							9	R	1
		5	L		16	9							13							6	L	1
		6	R		20	13							17							5	L	0
20.10.16	107	1	L	3-1	12	7	15						21							42	R	0	26.4
		2	R		16	11	19						1							4	R	1
		3	L		23	18	2						8							3	L	1
		4	R		9	4	12						18							7	R	1
		5	L		18	13	21						3							6	L	1
		6	R		5	24	8						14							6	R	1
20.10.16	108	1	R	3-2	12	13	8						5	9						6	L	0	26.9
		2	R		14	15	10						7	11						45	R	1
		3	L		17	18	13						10	14						4	L	1
		4	L		6	7	2						23	3						5	R	0
		5	R		20	21	16						13	17						4	L	0
		6	L		9	10	5						2	6						5	L	1
Tortoise:
Date	Session	Trial	Larger number tray	Pair	Large stimulus positions								Small stimulus positions							Latency (s)	Choice	Correct (1 vs 0)	Temp
21.10.16	109	1	L	4-1	10	17	14	13					18							9	L	1	24.1
		2	L		5	12	9	8					13							7	L	1
		3	R		13	20	17	16					21							7	L	0
		4	L		7	14	11	10					15							6	L	1
		5	R		23	6	3	2					7							5	R	1
		6	R		2	9	6	5					10							8	L	0
21.10.16	110	1	R	4-2	5	11	12	8					3	6						9	R	1	23.6
		2	L		24	6	7	3					22	1						7	L	1
		3	L		11	17	18	14					9	12						6	L	1
		4	R		3	9	10	6					1	4						6	R	1
		5	L		21	3	4	24					19	22						8	L	1
		6	R		22	4	5	1					20	23						6	L	0
21.10.16	111	1	L	4-3	10	20	5	7					8	11	12					8	L	1	23.6
		2	R		20	24	3	6					5	4	23					6	L	0
		3	L		24	4	7	10					9	8	3					8	L	1
		4	R		4	8	11	14					13	12	7					7	R	1
		5	L		21	1	4	7					6	5	24					5	L	1
		6	R		16	20	23	2					1	24	19					6	R	1
24.10.16	112	1	R	5-1	13	20	23	11	10				9							61	L	0	23
		2	R		7	14	3	21	13				18							9	L	0
		3	L		14	21	24	12	11				10							6	L	1
		4	L		8	15	18	6	5				4							35	L	1
		5	R		18	1	4	16	15				14							5	R	1
		6	L		4	11	14	2	1				24							4	L	1
Tortoise:	Mike
Date	Session	Trial	Larger number tray	Pair	Large stimulus positions								Small stimulus positions							Latency (s)	Choice	Correct (1 vs 0)	Temp
24.10.16	113	1	L	5-2	5	16	4	6	19				12	1						45	R	0	21.1
		2	L		4	15	3	5	18				11	24						3	L	1
		3	R		12	23	11	13	2				19	8						4	L	0
		4	L		20	15	4	23	13				5	7						3	L	1
		5	R		9	20	8	10	23				16	5						3	L	0
		6	R		2	13	1	3	16				9	22						7	L	0
24.10.16	114	1	R	5-3	16	12	6	22	1				3	23	15					3	L	0	20.8
		2	L		23	19	13	5	2				10	6	22					4	L	1
		3	L		14	10	4	20	3				1	21	13					2	L	1
		4	R		13	9	3	19	5				24	20	12					5	L	0
		5	L		17	13	7	23	9				4	24	16					3	R	0
		6	R		19	15	9	1	8				6	2	18					2	L	0
26.10.16	115	1	L	5-4	3	14	7	17	9				10	4	23	2				11	L	1	32.5
		2	R		21	8	1	11	3				4	22	17	20				5	L	0
		3	L		18	5	22	8	24				1	19	14	17				4	R	0
		4	R		22	9	2	12	4				5	23	18	21				7	L	0
		5	L		24	11	4	14	6				7	1	20	23				68*	R	0
		6	R		1	12	5	15	7				8	2	21	24				4	L	0
26.10.16	116	1	R	6-1	5	16	1	4	6	19			12							8	R	1	34.3
		2	R		4	15	24	3	5	18			11							4	R	1
		3	L		12	23	8	11	13	2			19							3	L	1
		4	L		20	15	7	4	23	13			5							3	L	1
		5	R		9	20	5	8	10	23			16							4	R	1
		6	L		2	13	22	1	3	16			9							3	L	1
Tortoise:	Mike
Date	Session	Trial	Larger number tray	Pair	Large stimulus positions								Small stimulus positions							Latency (s)	Choice	Correct (1 vs 0)	Temp
26.10.16	117	1	L	6-2	16	3	15	6	22	14			23	12						7	L	1	37.4
		2	L		23	10	22	13	5	21			6	19						3	L	1
		3	R		14	1	13	4	20	12			21	10						3	R	1
		4	L		13	24	12	3	19	11			20	9						5	L	1
		5	R		17	4	16	7	23	15			24	13						3	R	1
		6	R		19	6	18	9	1	17			2	15						5	R	1
27.10.16	118	1	R	6-3	8	7	1	16	5	10			22	13	11					12	R	1	22.7
		2	L		9	8	2	17	6	11			23	14	12					5	L	1
		3	L		14	13	7	22	11	16			4	19	17					4	L	1
		4	R		6	5	23	14	3	8			20	11	9					7	L	0
		5	L		3	2	20	11	24	5			17	8	6					10	R	0
		6	R		15	14	8	23	12	17			5	20	18					69*	L	0
27.10.16	119	1	L	6-4	17	3	15	14	2	18			13	24	5	20				7*	L	1	32.9
		2	R		10	20	8	7	19	11			6	17	22	13				7	L	0
		3	L		12	22	10	9	21	13			8	19	24	15				5	L	1
		4	R		23	9	21	20	8	24			19	6	11	2				5	L	0
		5	L		2	12	24	23	11	3			22	9	14	5				3	L	1
		6	R		9	19	7	6	18	10			5	16	21	12				5	L	0
27.10.16	120	1	R	6-5	5	8	19	7	17	14			4	10	22	13	2			4	L	0	37.4
		2	R		12	15	2	14	24	21			11	17	5	20	9			5	L	0
		3	L		22	1	12	24	10	7			21	3	15	6	19			4	L	1
		4	L		10	13	24	12	22	19			9	15	3	18	7			5	L	1
		5	R		21	24	11	23	9	6			20	2	14	5	18			3	L	0
		6	L		23	2	13	1	11	8			22	4	16	7	20			4	L	1
Tortoise:	Mike
Date	Session	Trial	Larger number tray	Pair	Large stimulus positions								Small stimulus positions							Latency (s)	Choice	Correct (1 vs 0)	Temp
31.10.16	121	1	L	7-1	24	1	12	13	10	2	1		22							36	L	1	21.5
		2	L		7	8	19	20	17	9	2		5							4	L	1
		3	R		18	19	6	7	4	20	3		16							2	R	1
		4	L		22	23	10	11	8	24	4		20							2	L	1
		5	R		9	10	21	22	19	11	5		7							2	R	1
		6	R		15	16	3	4	1	17	6		13							4	R	1
31.10.16	122	1	R	7-2	1	15	18	8	6	22	17	19	21	20						2	R	1	21.2
		2	L		2	16	19	9	7	23	18	20	22	21						8	R	0
		3	L		3	18	21	11	9	1	20	22	24	23						2	R	0
		4	R		4	8	11	1	23	15	10	12	14	13						1	R	1
		5	L		5	1	4	18	16	8	3	5	7	6						4	L	1
		6	R		6	11	14	4	2	18	13	15	17	16						4	L	0
31.10.16	123	1	L	7-3	1	21	4	5	23	22	10		8	13	11					3	L	1	20.8
		2	R		16	12	19	20	14	13	1		23	4	2					2	L	0
		3	L		21	17	24	1	19	18	6		4	9	7					3	L	1
		4	R		22	18	1	2	20	19	7		5	10	8					2	R	1
		5	L		24	20	3	4	22	21	9		7	12	10					2	L	1
		6	R		3	23	6	7	1	24	12		10	15	13					3	R	1
1.11.16	124	1	R	7-4	5	19	13	2	7	17	1	14	10	22	4	8				5	R	1	15.8
		2	R		12	2	20	9	14	24	2	21	17	5	11	15				5	R	1
		3	L		22	12	6	19	24	10	3	7	3	15	21	1				5	L	1
		4	L		10	24	18	7	12	22	4	19	15	3	9	13				2	L	1
		5	R		21	11	5	18	23	9	6	6	2	14	20	24				2	L	0
		6	L		23	13	7	20	1	11	8	8	4	16	22	2				3	L	1
Tortoise:	Mike
Date	Session	Trial	Larger number tray	Pair	Large stimulus positions								Small stimulus positions							Latency (s)	Choice	Correct (1 vs 0)	Temp
1.11.16	125	1	L	7-5	16	14	19	12	18	24	15		17	2	22	23	8			7	R	0	15.8
		2	L		8	6	11	4	10	16	7		9	18	14	15	24			4	L	1
		3	R		12	10	15	8	14	20	11		13	22	18	19	4			2	R	1
		4	L		4	2	7	24	6	12	3		5	14	10	11	20			2	L	1
		5	R		20	18	23	16	22	4	19		21	6	2	3	12			9	R	1
		6	R		2	24	5	22	4	10	1		3	12	8	9	18			2	R	1
1.11.16	126	1	R	7-6	15	2	21	13	1	9	4		22	5	11	14	16	19		5	R	1	16
		2	L		6	17	12	4	16	24	19		13	20	2	5	7	10		3	R	0
		3	R		8	19	14	6	18	2	21		15	22	4	7	9	12		2	R	1
		4	L		11	22	17	9	21	5	24		18	1	7	10	12	15		3	L	1
		5	L		10	21	16	8	20	4	23		17	24	6	9	11	14		2	R	0
		6	R		20	7	2	18	6	14	9		3	10	16	19	21	24		2	L	0

## Sheet: Rikutero
Tortoise:	Rikutaro
Date	Session	Trial	Larger number tray	Pair	Large stimulus positions								Small stimulus positions							Latency (s)	Side	Correct (1 vs 0)	Temp
16.8.16	1	1	L	7-3	23	24	21	5	6	15	9		2	19	1					12	L	1	26.6
		2	R		10	11	8	16	17	2	20		13	6	12					7	R	1
		3	L		1	2	23	7	8	17	11		4	21	3					8	R	0
		4	R		7	8	5	13	14	23	17		10	3	9					9	L	0
		5	L		9	10	7	15	16	1	19		12	5	11					10	R	0
		6	R		14	12	4	22	9	6	17		21	2	15					7	R	1
16.8.16	2	1	R	3-2	21	19	11						4	9						38	L	0	28.8
		2	L		24	22	14						7	12						6	L	1
		3	L		5	3	19						12	17						5	L	1
		4	R		23	21	13						6	11						6	R	1
		5	L		2	24	16						9	14						7	L	1
		6	R		9	7	23						16	21						6	L	0
17.8.16	3	1	R	6-4	19	17	9	3	14	11			2	7	20	8				5	L	0	28.2
		2	R		3	1	17	11	22	19			10	15	4	16				8	L	0
		3	L		11	9	1	19	6	3			18	23	12	24				5	L	1
		4	L		22	20	12	6	17	14			5	10	23	11				10	R	0
		5	R		12	10	2	20	7	4			19	24	13	1				13	L	0
		6	L		7	5	21	15	2	23			14	19	8	20				6	L	1
17.8.16	4	1	L	7-5	4	5	23	2	16	17	9		14	6	1	3	13			7	L	1	31.1
		2	L		17	18	12	15	5	6	22		3	19	14	16	2			5	L	1
		3	R		3	4	22	1	15	16	8		13	5	24	2	12			12	R	1
		4	L		5	6	24	3	17	18	10		15	7	2	4	14			6	L	1
		5	R		11	12	6	9	23	24	16		21	13	8	10	20			7	L	0
		6	R		8	9	3	6	20	21	13		18	10	5	7	17			7	L	0
Tortoise:	Rikutero
Date	Session	Trial	Larger number tray	Pair	Large stimulus positions								Small stimulus positions							Latency (s)	Side	Correct (1 vs 0)	Temp
18.8.16	5	1	L	6-2	12	13	7	10	24	1			22	14						10	R	0	26.1
		2	R		14	15	9	12	2	3			24	16						5	R	1
		3	L		1	2	20	23	13	14			11	3						8	L	1
		4	R		19	20	14	17	7	8			5	21						5	R	1
		5	L		2	3	21	24	14	15			12	4						6	L	1
		6	R		2	9	4	11	3	18			19	21						5	R	1
18.8.16	6	1	R	7-1	8	15	10	17	9	24	13		1							7	R	1	26.5
		2	L		14	21	16	23	15	6	19		7							5	L	1
		3	L		5	12	7	14	6	21	10		22							4	L	1
		4	R		22	5	24	7	23	14	3		15							8	R	1
		5	L		16	23	18	1	17	8	21		9							6	L	1
		6	R		3	10	5	12	4	19	8		20							6	R	1
19.8.16	7	1	R	4-2	6	13	8	15					23	1						6	R	1	31.9
		2	R		21	4	23	6					14	16						6	R	1
		3	L		15	22	17	24					8	10						8	L	1
		4	L		19	2	21	4					12	14						9	R	0
		5	R		13	20	15	22					6	8						7	R	1
		6	L		23	6	1	8					16	18						10	R	0
19.8.16	8	1	L	7-4	10	17	12	19	11	2	15		3	5	4	13				7	R	0	32.1
		2	L		24	7	2	9	1	16	5		17	19	18	3				9	R	0
		3	R		4	11	6	13	5	20	9		21	23	22	7				8	L	0
		4	L		20	3	22	5	21	12	1		13	15	14	23				9	R	0
		5	R		11	18	13	20	12	3	16		4	6	5	14				10	R	1
		6	R		9	16	11	18	10	1	14		2	4	3	12				8	R	1
Tortoise:	Rikutero
Date	Session	Trial	Larger number tray	Pair	Large stimulus positions								Small stimulus positions							Latency (s)	Side	Correct (1 vs 0)	Temp
22.8.16	9	1	L	6-1	20	18	13	21	1	11			15							14	L	1	29.2
		2	R		21	19	14	22	2	12			16							5	R	1
		3	L		6	4	23	7	11	21			1							4	L	1
		4	R		2	24	19	3	7	17			21							3	R	1
		5	L		15	13	8	16	20	6			10							4	L	1
		6	R		17	15	10	18	22	8			12							4	R	1
22.8.16	10	1	R	7-2	8	6	1	9	13	23	5		3	7						8	R	1	32.4
		2	L		24	22	17	1	5	15	21		19	23						6	L	1
		3	L		12	10	5	13	17	3	9		7	11						8	R	0
		4	R		22	20	15	23	3	13	19		17	21						5	R	1
		5	L		4	2	21	5	9	19	1		23	3						6	R	0
		6	R		18	16	11	19	23	9	15		13	17						7	R	1
22.8.16	11	1	R	6-3	23	21	16	24	4	14			18	22	2					6	R	1	32.8
		2	R		14	12	7	15	19	5			9	13	17					5	R	1
		3	L		1	23	18	2	6	16			20	24	4					4	R	0
		4	L		19	17	12	20	24	10			14	18	22					7	R	0
		5	R		13	11	6	14	18	4			8	12	16					6	R	1
		6	L		11	9	4	12	16	2			6	10	14					6	R	0
23.8.16	12	1	L	3-1	5	3	22						24							43	R	0	29.2
		2	L		3	1	20						22							9	R	0
		3	R		10	8	3						5							6	R	1
		4	L		7	5	24						2							3	L	1
		5	R		16	14	9						11							8	R	1
		6	R		1	6	15						9							6	R	1
Tortoise:	Rikutero
Date	Session	Trial	Larger number tray	Pair	Large stimulus positions								Small stimulus positions							Latency (s)	Side	Correct (1 vs 0)	Temp
23.8.16	13	1	L	4-3	2	11	21	13					19	1	18					7	R	0	30.1
		2	R		23	8	18	10					16	22	15					7	R	1
		3	L		8	17	3	19					1	7	24					7	L	1
		4	R		3	12	22	14					20	2	19					6	R	1
		5	L		13	22	8	24					6	12	5					7	R	0
		6	R		21	6	16	8					14	20	13					5	R	1
23.8.16	14	1	R	5-2	22	7	17	9	6				15	21						6	R	1	30.6
		2	L		6	15	1	17	14				23	5						10	R	0
		3	L		10	19	5	21	18				3	9						8	R	0
		4	R		16	1	11	3	24				9	15						5	R	1
		5	L		17	2	12	4	1				10	16						5	L	1
		6	R		18	3	13	5	2				11	17						7	L	0
24.8.16	15	1	R	2-1	14	23							7							11	R	1	26.2
		2	R		12	21							5							6	R	1
		3	L		7	16							24							5	L	1
		4	L		19	4							12							7	L	1
		5	R		5	14							22							5	R	1
		6	L		9	18							2							8	R	0
24.8.16	16	1	L	5-3	15	24	10	2	23				8	14	7					6	L	1	26.8
		2	L		4	13	23	15	12				21	3	20					6	R	0
		3	R		24	9	19	11	8				17	23	16					4	R	1
		4	L		1	10	20	12	9				18	24	17					5	R	0
		5	R		11	20	6	22	19				4	10	3					5	R	1
		6	R		10	22	2	3	24				21	1	12					14	R	1
Tortoise:	Rikutero
Date	Session	Trial	Larger number tray	Pair	Large stimulus positions								Small stimulus positions							Latency (s)	Side	Correct (1 vs 0)	Temp
25.8.16	17	1	L	4-1	17	5	9	10					4							6	L	1	26.3
		2	R		14	2	6	7					1							4	R	1
		3	L		15	3	7	8					2							5	L	1
		4	R		23	11	15	16					10							5	R	1
		5	L		7	19	23	24					18							4	L	1
		6	R		5	17	21	22					16							5	R	1
25.8.16	18	1	R	6-5	24	12	16	17	14	22			11	15	2	3	4			9	L	0	28.4
		2	L		18	6	10	11	8	16			5	9	20	21	22			6	R	0
		3	L		21	9	13	14	11	19			8	12	23	24	1			4	L	1
		4	R		6	18	22	23	20	4			17	21	8	9	10			4	R	1
		5	L		8	20	24	1	22	6			19	23	10	11	12			4	R	0
		6	R		16	4	8	9	6	14			3	7	18	19	20			6	R	1
25.8.16	19	1	R	5-1	19	13	23	10	7				8							4	R	1	30.2
		2	R		13	7	17	4	1				2							5	R	1
		3	L		16	10	20	7	4				5							4	L	1
		4	L		1	19	5	16	13				14							7	R	0
		5	R		3	21	7	18	15				16							6	R	1
		6	L		11	5	15	2	23				24							5	L	1
26.8.16	20	1	L	7-6	12	24	4	5	2	10	13		23	3	14	15	16	18		5	L	1	30.4
		2	L		11	23	3	4	1	9	12		22	2	13	14	15	17		6	L	1
		3	R		19	7	11	12	9	17	20		6	10	21	22	23	1		4	R	1
		4	L		3	15	19	20	17	1	4		14	18	5	6	7	9		7	R	0
		5	R		9	21	1	2	23	7	10		20	24	11	12	13	15		5	R	1
		6	R		2	14	18	19	16	24	3		13	17	4	5	6	8		4	R	1
Tortoise:	Rikutero
Date	Session	Trial	Larger number tray	Pair	Large stimulus positions								Small stimulus positions							Latency (s)	Side	Correct (1 vs 0)	Temp
26.8.16	21	1	R	5-4	1	13	17	18	15				12	16	3	4				8	R	1	30.2
		2	L		4	16	20	21	18				15	19	6	7				5	R	0
		3	R		20	8	12	13	10				7	11	22	23				4	R	1
		4	R		22	10	14	15	12				9	13	24	1				5	R	1
		5	L		13	1	5	6	3				24	4	15	16				5	R	0
		6	L		18	2	16	10	19				3	1	23	11				7	L	1
29.8.16	22	1	L	7-3	23	24	21	5	2	19	1		6	15	9					13	L	1	27.4
		2	R		10	11	8	16	13	6	12		17	2	20					9	R	1
		3	L		1	2	23	7	4	21	3		8	17	11					9	L	1
		4	R		7	8	5	13	10	3	9		14	23	17					13	R	1
		5	L		9	10	7	15	12	5	11		16	1	19					8	R	0
		6	R		14	12	4	22	21	2	15		9	6	17					8	R	1
29.8.16	23	1	R	3-2	21	4	9						19	11						10	L	0	29.9
		2	L		24	7	12						22	14						60	L	1
		3	L		5	12	17						3	19						5	L	1
		4	R		23	6	11						21	13						8	R	1
		5	L		2	9	14						24	16						4	R	0
		6	R		9	16	21						7	23						5	R	1
30.8.16	24	1	R	5-3	10	22	2	3	24				21	1	12					16	R	1	23.7
		2	R		24	9	19	11	8				17	23	16					12	R	1
		3	L		15	24	10	2	23				8	14	7					8	L	1
		4	L		11	20	6	22	19				4	10	3					19	L	1
		5	R		1	10	20	12	9				18	24	17					18	L	0
		6	L		4	13	23	15	12				21	3	20					15	L	1
Tortoise:	Rikutero
Date	Session	Trial	Larger number tray	Pair	Large stimulus positions								Small stimulus positions							Latency (s)	Side	Correct (1 vs 0)	Temp
30.8.16	25	1	L	6-2	1	2	20	23	13	14			11	3						7	L	1	23.7
		2	L		12	13	7	10	24	1			22	14						17	L	1
		3	R		2	3	21	24	14	15			12	4						12	R	1
		4	L		2	9	4	11	3	18			19	21						10	R	0
		5	R		14	15	9	12	2	3			24	16						9	R	1
		6	R		19	20	14	17	7	8			5	21						19	R	1
31.8.16	26	1	L	7-1	3	10	5	12	4	19	8		20							11	L	1	27.4
		2	R		5	12	7	14	6	21	10		22							11	R	1
		3	L		22	5	24	7	23	14	3		15							21	L	1
		4	R		16	23	18	1	17	8	21		9							13	R	1
		5	L		8	15	10	17	9	24	13		1							5	L	1
		6	R		14	21	16	23	15	6	19		7							11	R	1
31.8.16	27	1	R	4-1	14	15	12	20					17							13	R	1	29.5
		2	L		18	19	16	24					21							7	L	1
		3	L		17	18	15	23					20							5	L	1
		4	R		6	7	4	12					9							7	L	0
		5	L		15	16	13	21					18							6	L	1
		6	R		19	20	17	1					22							7	L	0
1.9.16	28	1	R	5-2	17	2	12	4	1				10	16						17	L	0	25.7
		2	R		16	1	11	3	24				9	15						7	R	1
		3	L		18	3	13	5	2				11	17						8	L	1
		4	L		6	15	1	17	14				23	5						8	L	1
		5	R		10	19	5	21	18				3	9						4	R	1
		6	L		22	7	17	9	6				15	21						9	R	0
Tortoise:	Rikutero
Date	Session	Trial	Larger number tray	Pair	Large stimulus positions								Small stimulus positions							Latency (s)	Side	Correct (1 vs 0)	Temp
1.9.16	29	1	L	5-4	13	1	5	6	3				24	4	15	16				7	L	1	27.5
		2	L		22	10	14	15	12				9	13	24	1				6	L	1
		3	R		20	8	12	13	10				7	11	22	23				6	L	0
		4	L		1	13	17	18	15				12	16	3	4				8	R	0
		5	R		18	2	16	10	19				3	1	23	11				7	R	1
		6	R		4	16	20	21	18				15	19	6	7				7	R	1
2.9.16	30	1	L	4-2	21	4	23	6					14	16						8	R	0	28.2
		2	R		23	6	1	8					16	18						21	R	1
		3	L		13	20	15	22					6	8						5	R	0
		4	R		6	13	8	15					23	1						10	L	0
		5	L		19	2	21	4					12	14						6	L	1
		6	R		15	22	17	24					8	10						6	R	1
2.9.16	31	1	R	6-1	2	24	19	3	7	17			21							12	R	1	29.1
		2	L		6	4	23	7	11	21			1							28	R	0
		3	L		21	19	14	22	2	12			16							7	R	0
		4	R		15	13	8	16	20	6			10							5	R	1
		5	L		17	15	10	18	22	8			12							7	L	1
		6	R		20	18	13	21	1	11			15							7	R	1
2.9.16	32	1	R	2-1	7	16							24							24	R	1	30.7
		2	R		19	4							12							9	R	1
		3	L		14	23							7							4	L	1
		4	L		12	21							5							4	L	1
		5	R		5	14							22							6	R	1
		6	L		9	18							2							7	L	1
Tortoise:	Rikutero
Date	Session	Trial	Larger number tray	Pair	Large stimulus positions								Small stimulus positions							Latency (s)	Side	Correct (1 vs 0)	Temp
5.9.16	33	1	L	7-4	10	17	12	19	11	2	15		3	5	4	13				6	L	1	25.9
		2	L		20	3	22	5	21	12	1		13	15	14	23				5	L	1
		3	R		11	18	13	20	12	3	16		4	6	5	14				6	R	1
		4	L		24	7	2	9	1	16	5		17	19	18	3				5	L	1
		5	R		4	11	6	13	5	20	9		21	23	22	7				6	L	0
		6	R		9	16	11	18	10	1	14		2	4	3	12				6	L	0
5.9.16	34	1	L	7-5	3	4	22	1	15	16	8		13	5	24	2	12			12	R	0	26.7
		2	R		4	5	23	2	16	17	9		14	6	1	3	13			7	L	0
		3	L		5	6	24	3	17	18	10		15	7	2	4	14			6	L	1
		4	R		8	9	3	6	20	21	13		18	10	5	7	17			6	L	0
		5	L		11	12	6	9	23	24	16		21	13	8	10	20			5	L	1
		6	R		17	18	12	15	5	6	22		3	19	14	16	2			5	L	0
6.9.16	35	1	R	6-5	21	9	13	14	11	19			8	12	23	24	1			9	L	0	26.6
		2	L		16	4	8	9	6	14			3	7	18	19	20			9	L	1
		3	L		8	20	24	1	22	6			19	23	10	11	12			10	L	1
		4	R		6	18	22	23	20	4			17	21	8	9	10			10	L	0
		5	L		24	12	16	17	14	22			11	15	2	3	4			11	L	1
		6	R		18	6	10	11	8	16			5	9	20	21	22			10	L	0
6.9.16	36	1	R	7-2	4	2	21	5	9	19	1		23	3						12	L	0	27.2
		2	R		22	20	15	23	3	13	19		17	21						17	L	0
		3	L		24	22	17	1	5	15	21		19	23						9	R	0
		4	L		18	16	11	19	23	9	15		13	17						10	L	1
		5	R		8	6	1	9	13	23	5		3	7						9	R	1
		6	L		12	10	5	13	17	3	9		7	11						10	L	1
Tortoise:	Rikutero
Date	Session	Trial	Larger number tray	Pair	Large stimulus positions								Small stimulus positions							Latency (s)	Side	Correct (1 vs 0)	Temp
7.9.16	37	1	L	6-4	7	5	21	15	2	23			14	19	8	20				15	L	1	28.3
		2	L		22	20	12	6	17	14			5	10	23	11				10	L	1
		3	R		3	1	17	11	22	19			10	15	4	16				12	R	1
		4	L		12	10	2	20	7	4			19	24	13	1				13	L	1
		5	R		11	9	1	19	6	3			18	23	12	24				5	R	1
		6	R		19	17	9	3	14	11			2	7	20	8				7	R	1
7.9.16	38	1	L	7-6	3	15	19	20	17	1	4		14	18	5	6	7	9		5	L	1	29.5
		2	R		12	24	4	5	2	10	13		23	3	14	15	16	18		14	L	0
		3	L		9	21	1	2	23	7	10		20	24	11	12	13	15		7	L	1
		4	R		19	7	11	12	9	17	20		6	10	21	22	23	1		7	R	1
		5	L		11	23	3	4	1	9	12		22	2	13	14	15	17		7	L	1
		6	R		2	14	18	19	16	24	3		13	17	4	5	6	8		8	R	1
8.9.16	39	1	R	3-1	16	14	9						11							8	R	1	26.1
		2	L		10	8	3						5							7	R	0
		3	L		5	3	22						24							6	L	1
		4	R		7	5	24						2							5	R	1
		5	L		1	6	15						9							6	L	1
		6	R		3	1	20						22							6	R	1
8.9.16	40	1	R	4-3	23	8	18	10					16	22	15					7	R	1	26.7
		2	R		2	11	21	13					19	1	18					7	R	1
		3	L		3	12	22	14					20	2	19					5	L	1
		4	L		13	22	8	24					6	12	5					7	L	1
		5	R		21	6	16	8					14	20	13					18	R	1
		6	L		8	17	3	19					1	7	24					10	L	1
Tortoise:	Rikutero
Date	Session	Trial	Larger number tray	Pair	Large stimulus positions								Small stimulus positions							Latency (s)	Side	Correct (1 vs 0)	Temp
9.9.16	41	1	L	5-1	19	13	23	10	7				8							6	R	0	27.3
		2	L		13	7	17	4	1				2							4	L	1
		3	R		1	19	5	16	13				14							6	R	1
		4	L		16	10	20	7	4				5							5	L	1
		5	R		11	5	15	2	23				24							5	R	1
		6	R		3	21	7	18	15				16							3	R	1
9.9.16	42	1	R	6-3	13	11	6	14	18	4			8	12	16					5	R	1	27.8
		2	L		23	21	16	24	4	14			18	22	2					3	L	1
		3	R		1	23	18	2	6	16			20	24	4					4	L	0
		4	R		19	17	12	20	24	10			14	18	22					5	L	0
		5	L		14	12	7	15	19	5			9	13	17					4	R	0
		6	L		11	9	4	12	16	2			6	10	14					5	L	1
12.9.16	43	1	L	5-3	11	8	17	23	16				24	9	19					12	R	0	29.5
		2	R		3	24	21	1	12				10	22	2					6	L	0
		3	L		12	9	18	24	17				1	10	20					4	R	0
		4	R		22	19	4	10	3				11	20	6					6	R	1
		5	L		15	12	21	3	20				4	13	23					7	R	0
		6	R		2	23	8	14	7				15	24	10					4	R	1
12.9.16	44	1	R	7-1	12	7	14	6	21	10	22		5							4	R	1	30
		2	L		10	5	12	4	19	8	20		3							4	L	1
		3	L		23	18	1	17	8	21	9		16							10	L	1
		4	R		21	16	23	15	6	19	7		14							4	R	1
		5	L		5	24	7	23	14	3	15		22							5	L	1
		6	R		15	10	17	9	24	13	1		8							11	R	1
Tortoise:	Rikutero
Date	Session	Trial	Larger number tray	Pair	Large stimulus positions								Small stimulus positions							Latency (s)	Side	Correct (1 vs 0)	Temp
14.9.16	45	1	R	5-1	21	7	18	15	16				3							9	L	0	28.5
		2	R		5	15	2	23	24				11							6	R	1
		3	L		13	23	10	7	8				19							3	L	1
		4	L		7	17	4	1	2				13							4	L	1
		5	R		10	20	7	4	5				16							5	L	0
		6	L		19	5	16	13	14				1							5	L	1
14.9.16	46	1	L	6-2	20	23	13	14	11	3			1	2						4	L	1	28.4
		2	L		21	24	14	15	12	4			2	3						4	L	1
		3	R		14	17	7	8	5	21			19	20						5	R	1
		4	L		9	12	2	3	24	16			14	15						6	L	1
		5	R		7	10	24	1	22	14			12	13						7	R	1
		6	R		4	11	3	18	19	21			2	9						6	R	1
15.9.16	47	1	L	6-5	22	11	15	2	3	4			24	12	16	17	14			10	R	0	26.3
		2	R		6	19	23	10	11	12			8	20	24	1	22			8	L	0
		3	L		19	8	12	23	24	1			21	9	13	14	11			9	L	1
		4	R		4	17	21	8	9	10			6	18	22	23	20			5	L	0
		5	L		14	3	7	18	19	20			16	4	8	9	6			10	R	0
		6	R		16	5	9	20	21	22			18	6	10	11	8			9	L	0
15.9.16	48	1	R	7-4	12	3	16	4	6	5	14		11	18	13	20				10	L	0	26.6
		2	L		5	20	9	21	23	22	7		4	11	6	13				7	L	1
		3	L		1	16	5	17	19	18	3		24	7	2	9				9	L	1
		4	R		10	1	14	2	4	3	12		9	16	11	18				6	L	0
		5	L		11	2	15	3	5	4	13		10	17	12	19				8	R	0
		6	R		21	12	1	13	15	14	23		20	3	22	5				9	L	0
Tortoise:	Rikutero
Date	Session	Trial	Larger number tray	Pair	Large stimulus positions								Small stimulus positions							Latency (s)	Side	Correct (1 vs 0)	Temp
15.9.16	49	1	R	6-4	2	23	14	19	8	20			7	5	21	15				8	L	0	26.6
		2	R		7	4	19	24	13	1			12	10	2	20				7	R	1
		3	L		22	19	10	15	4	16			3	1	17	11				5	L	1
		4	L		14	11	2	7	20	8			19	17	9	3				7	L	1
		5	R		6	3	18	23	12	24			11	9	1	19				7	L	0
		6	L		17	14	5	10	23	11			22	20	12	6				9	R	0
16.9.16	50	1	L	7-5	21	13	18	10	5	7	17		8	9	3	6	20			7	L	1	26.2
		2	L		24	16	21	13	8	10	20		11	12	6	9	23			6	L	1
		3	R		6	22	3	19	14	16	2		17	18	12	15	5			8	L	0
		4	L		17	9	14	6	1	3	13		4	5	23	2	16			5	L	1
		5	R		18	10	15	7	2	4	14		5	6	24	3	17			6	R	1
		6	R		16	8	13	5	24	2	12		3	4	22	1	15			7	L	0
16.9.16	51	1	L	6-3	2	6	16	20	24	4			1	23	18					5	L	1	26.2
		2	R		15	19	5	9	13	17			14	12	7					5	R	1
		3	L		14	18	4	8	12	16			13	11	6					7	R	0
		4	R		20	24	10	14	18	22			19	17	12					5	R	1
		5	L		12	16	2	6	10	14			11	9	4					6	L	1
		6	R		24	4	14	18	22	2			23	21	16					6	L	0
16.9.16	52	1	R	2-1	18	2							9							6	R	1	26.2
		2	L		4	12							19							8	R	0
		3	L		23	7							14							7	L	1
		4	R		16	24							7							5	R	1
		5	L		21	5							12							7	L	1
		6	R		7	22							5							9	R	1
Tortoise:	Rikutero
Date	Session	Trial	Larger number tray	Pair	Large stimulus positions								Small stimulus positions							Latency (s)	Side	Correct (1 vs 0)	Temp
20.9.16	53	1	R	7-3	15	12	5	11	16	1	19		9	10	7					11	R	1	21.1
		2	R		5	2	19	1	6	15	9		23	24	21					9	R	1
		3	L		16	13	6	12	17	2	20		10	11	8					9	L	1
		4	L		22	21	2	15	9	6	17		14	12	4					6	L	1
		5	R		13	10	3	9	14	23	17		7	8	5					18	R	1
		6	L		7	4	21	3	8	17	11		1	2	23					6	L	1
20.9.16	54	1	L	4-1	5	9	10	4					17							10	R	0	21.4
		2	L		19	23	24	18					7							33	L	1
		3	R		2	6	7	1					14							7	L	0
		4	L		17	21	22	16					5							7	L	1
		5	R		11	15	16	10					23							5	R	1
		6	R		3	7	8	2					15							9	L	0
20.9.16	55	1	L	4-3	19	1	7	24					8	17	3					6	R	0	21.4
		2	R		24	6	12	5					13	22	8					7	R	1
		3	L		14	20	2	19					3	12	22					10	R	0
		4	R		13	19	1	18					2	11	21					5	L	0
		5	L		10	16	22	15					23	8	18					12	R	0
		6	R		8	14	20	13					21	6	16					7	L	0
21.9.16	56	1	R	4-2	21	4	12	14					19	2						41	L	0	22.4
		2	L		17	24	8	10					15	22						12	R	0
		3	L		8	15	23	1					6	13						12	L	1
		4	R		23	6	14	16					21	4						10	R	1
		5	L		1	8	16	18					23	6						8	L	1
		6	R		15	22	6	8					13	20						12	L	0
Tortoise:	Rikutero
Date	Session	Trial	Larger number tray	Pair	Large stimulus positions								Small stimulus positions							Latency (s)	Side	Correct (1 vs 0)	Temp
21.9.16	57	1	R	7-2	11	19	23	9	15	13	17		18	16						17	R	1	22.7
		2	R		5	13	17	3	9	7	11		12	10						11	R	1
		3	L		1	9	13	23	5	3	7		8	6						14	L	1
		4	L		21	5	9	19	1	23	3		4	2						11	L	1
		5	R		15	23	3	13	19	17	21		22	20						12	L	0
		6	L		17	1	5	15	21	19	23		24	22						13	L	1
21.9.16	58	1	L	3-1	14	9	11						16							12	R	0	23.4
		2	L		3	22	24						5							14	R	0
		3	R		8	3	5						10							10	R	1
		4	L		1	20	22						3							6	L	1
		5	R		6	15	9						1							7	R	1
		6	R		5	24	2						7							7	R	1
23.9.16	59	1	L	3-2	11	21	13						23	6						15	L	1	24.1
		2	R		17	3	19						5	12						4	R	1
		3	L		14	24	16						2	9						5	L	1
		4	R		21	7	23						9	16						5	R	1
		5	L		12	22	14						24	7						5	R	0
		6	R		9	19	11						21	4						6	L	0
23.9.16	60	1	R	6-1	18	13	21	1	11	15			20							7	R	1	24.4
		2	L		13	8	16	20	6	10			15							4	L	1
		3	L		15	10	18	22	8	12			17							5	L	1
		4	R		4	23	7	11	21	1			6							5	R	1
		5	L		24	19	3	7	17	21			2							7	L	1
		6	R		19	14	22	2	12	16			21							6	L	0
Tortoise:	Rikutero
Date	Session	Trial	Larger number tray	Pair	Large stimulus positions								Small stimulus positions							Latency (s)	Side	Correct (1 vs 0)	Temp
23.9.16	61	1	R	5-2	1	17	14	23	5				6	15						8	R	1	24.5
		2	R		5	21	18	3	9				10	19						5	R	1
		3	L		12	4	1	10	16				17	2						6	R	0
		4	L		13	5	2	11	17				18	3						6	R	0
		5	R		11	3	24	9	15				16	1						8	R	1
		6	L		17	9	6	15	21				22	7						15	L	1
26.9.16	62	1	L	7-6	10	20	24	11	12	13	15		9	21	1	2	23	7		12	L	1	25.2
		2	L		13	23	3	14	15	16	18		12	24	4	5	2	10		9	L	1
		3	R		4	14	18	5	6	7	9		3	15	19	20	17	1		6	R	1
		4	L		3	13	17	4	5	6	8		2	14	18	19	16	24		8	R	0
		5	R		12	22	2	13	14	15	17		11	23	3	4	1	9		9	L	0
		6	R		20	6	10	21	22	23	1		19	7	11	12	9	17		8	L	0
26.9.16	63	1	R	5-4	19	3	1	23	11				18	2	16	10				9	R	1	26.4
		2	L		18	15	19	6	7				4	16	20	21				12	R	0
		3	R		15	12	16	3	4				1	13	17	18				9	R	1
		4	R		3	24	4	15	16				13	1	5	6				6	R	1
		5	L		12	9	13	24	1				22	10	14	15				7	L	1
		6	L		10	7	11	22	23				20	8	12	13				10	R	0
27.9.16	64	1	R	7-2	3	10	14	23	2	4	7		17	9						5	L	0	27.5
		2	L		21	4	8	17	20	22	1		11	3						8	L	1
		3	R		18	1	5	14	17	19	22		8	24						7	R	1
		4	L		22	5	9	18	21	23	2		12	4						22	R	0
		5	L		24	7	11	20	23	1	4		14	6						11	R	0
		6	R		1	8	12	21	24	2	5		15	7						27	R	1
Tortoise:	Rikutaro
Date	Session	Trial	Larger number tray	Pair	Large stimulus positions								Small stimulus positions							Latency (s)	Side	Correct (1 vs 0)	Temp
27.9.16	65	1	R	7-1	6	13	2	16	18	9	10		4							9	R	1	27.9
		2	L		19	2	15	5	7	22	23		17							9	L	1
		3	L		11	18	7	21	23	14	15		9							5	L	1
		4	R		7	14	3	17	19	10	11		5							5	R	1
		5	L		15	22	11	1	3	18	19		13							4	L	1
		6	R		5	12	1	15	17	8	9		3							5	R	1
27.9.16	66	1	L	6-2	24	1	19	22	12	13			10	2						6	L	1	28.7
		2	R		7	8	2	5	19	20			17	9						12	L	0
		3	L		18	19	13	16	6	7			4	20						20	L	1
		4	R		22	23	17	20	10	11			8	24						5	R	1
		5	L		9	10	4	7	21	22			19	11						5	L	1
		6	R		15	16	10	13	3	4			1	17						14	R	1
28.9.16	67	1	R	6-5	5	10	19	4	8	22			13	2	7	17	14			9	L	0	24.7
		2	R		12	17	2	11	15	5			20	9	14	24	21			6	L	0
		3	L		22	3	12	21	1	15			6	19	24	10	7			7	R	0
		4	L		10	15	24	9	13	3			18	7	12	22	19			5	L	1
		5	R		21	2	11	20	24	14			5	18	23	9	6			12	L	0
		6	L		23	4	13	22	2	16			7	20	1	11	8			8	L	1
28.9.16	68	1	L	2-1	8	15							12							6	L	1	25.3
		2	L		3	10							7							6	L	1
		3	R		23	6							3							4	R	1
		4	L		13	20							17							7	L	1
		5	L		9	16							13							7	L	1
		6	R		9	15							22							6	R	1
Tortoise:	Rikutaro
Date	Session	Trial	Larger number tray	Pair	Large stimulus positions								Small stimulus positions							Latency (s)	Side	Correct (1 vs 0)	Temp
28.9.16	69	1	R	6-3	8	13	22	7	11	1			16	5	10					13	R	1	25.4
		2	L		9	14	23	8	12	2			17	6	11					5	L	1
		3	L		14	19	4	13	17	7			22	11	16					4	L	1
		4	R		6	11	20	5	9	23			14	3	8					7	R	1
		5	L		3	8	17	2	6	20			11	24	5					13	L	1
		6	R		15	20	5	14	18	8			23	12	17					19	R	1
29.9.16	70	1	L	7-4	9	17	16	18	10	11	2		13	12	19	15				8	R	0	26.1
		2	R		18	2	1	3	19	20	11		22	21	4	24				6	R	1
		3	L		12	20	19	21	13	14	5		16	15	22	18				8	L	1
		4	R		17	1	24	2	18	19	10		21	20	3	23				14	R	1
		5	L		14	22	21	23	15	16	7		18	17	24	20				6	L	1
		6	R		19	3	2	4	20	21	12		23	22	5	1				10	R	1
29.9.16	71	1	R	5-4	20	21	15	18	8				6	22	17	19				26	L	0	26.5
		2	R		21	22	16	19	9				7	23	18	20				4	L	0
		3	L		23	24	18	21	11				9	1	20	22				6	R	0
		4	L		13	14	8	11	1				23	15	10	12				12	L	1
		5	R		6	7	1	4	18				16	8	3	5				4	R	1
		6	L		16	17	11	14	4				2	18	13	15				14	L	1
29.9.16	72	1	L	3-1	4	9	18						12							7	L	1	27.1
		2	L		24	5	14						8							12	R	0
		3	R		11	16	1						19							5	R	1
		4	L		13	18	3						21							6	L	1
		5	R		7	12	21						15							6	R	1
		6	R		18	23	8						2							14	R	1
Tortoise:	Rikutaro
Date	Session	Trial	Larger number tray	Pair	Large stimulus positions								Small stimulus positions							Latency (s)	Side	Correct (1 vs 0)	Temp
30.9.16	73	1	R	3-2	10	18	17						14	13						15	R	1	23.1
		2	L		5	13	12						9	8						12	L	1
		3	L		13	21	20						17	16						7	L	1
		4	R		7	15	14						11	10						11	L	0
		5	L		23	7	6						3	2						8	L	1
		6	R		2	10	9						6	5						9	R	1
30.9.16	74	1	L	6-4	17	24	13	3	5	20			15	14	2	18				10	L	1	23.6
		2	R		10	17	6	20	22	13			8	7	19	11				22	R	1
		3	L		12	19	8	22	24	15			10	9	21	13				13	L	1
		4	R		23	6	19	9	11	2			21	20	8	24				24	R	1
		5	L		2	9	22	12	14	5			24	23	11	3				10	R	0
		6	R		9	16	5	19	21	12			7	6	18	10				10	R	1
30.9.16	75	1	R	4-3	10	11	5	8					20	12	7					7	L	0	23.7
		2	R		20	4	3	5					24	23	6					16	L	0
		3	L		24	8	7	9					4	3	10					6	L	1
		4	L		4	12	11	13					8	7	14					7	L	1
		5	R		21	5	4	6					1	24	7					10	L	0
		6	L		16	24	23	1					20	19	2					9	L	1
4.10.16	76	1	L	4-1	19	20	17	1					22							13	R	0	24.9
		2	L		18	19	16	24					21							3	L	1
		3	R		14	15	12	20					17							1	R	1
		4	L		6	7	4	12					9							6	L	1
		5	R		15	16	13	21					18							2	R	1
		6	R		17	18	15	23					20							2	R	1
Tortoise:	Rikutaro
Date	Session	Trial	Larger number tray	Pair	Large stimulus positions								Small stimulus positions							Latency (s)	Side	Correct (1 vs 0)	Temp
4.10.16	77	1	R	5-3	16	23	3	12	15				6	22	14					4	R	1	25.1
		2	L		23	6	10	19	22				13	5	21					3	L	1
		3	L		14	21	1	10	13				4	20	12					4	R	0
		4	R		13	20	24	9	12				3	19	11					4	R	1
		5	L		17	24	4	13	16				7	23	15					4	L	1
		6	R		19	2	6	15	18				9	1	17					4	L	0
4.10.16	78	1	L	5-1	5	6	3	11	12				8							4	L	1	25.2
		2	R		24	1	22	6	7				3							4	R	1
		3	L		11	12	9	17	18				14							5	L	1
		4	R		3	4	1	9	10				6							4	R	1
		5	L		21	22	19	3	4				24							7	L	1
		6	R		22	23	20	4	5				1							3	R	1
5.10.16	79	1	R	6-1	5	12	16	1	4	6			19							7	R	1	25.1
		2	R		4	11	15	24	3	5			18							29	R	1
		3	L		12	19	23	8	11	13			2							15	L	1
		4	L		20	5	15	7	4	23			13							6	L	1
		5	R		9	16	20	5	8	10			23							9	R	1
		6	L		2	9	13	22	1	3			16							10	L	1
5.10.16	80	1	L	7-3	1	8	21	11	13	4	5		23	22	10					9	L	1	26.6
		2	L		16	23	12	2	4	19	20		14	13	1					16	L	1
		3	R		21	4	17	7	9	24	1		19	18	6					6	R	1
		4	L		22	5	18	8	10	1	2		20	19	7					7	L	1
		5	R		24	7	20	10	12	3	4		22	21	9					8	R	1
		6	R		3	10	23	13	15	6	7		1	24	12					10	L	0
Tortoise:	Rikutaro
Date	Session	Trial	Larger number tray	Pair	Large stimulus positions								Small stimulus positions							Latency (s)	Side	Correct (1 vs 0)	Temp
5.10.16	81	1	R	5-2	16	21	6	15	19				24	13						15	L	0	27.1
		2	L		20	3	16	6	8				18	17						11	L	1
		3	L		19	24	9	18	22				3	16						14	L	1
		4	R		2	7	16	1	5				10	23						5	R	1
		5	L		17	22	7	16	20				1	14						16	L	1
		6	R		20	1	10	19	23				4	17						9	R	1
6.10.16	82	1	L	7-6	15	22	2	11	14	16	19		5	21	13	1	9	4		12	L	1	26.7
		2	R		6	13	17	2	5	7	10		20	12	4	16	24	19		12	L	0
		3	L		8	15	19	4	7	9	12		22	14	6	18	2	21		20	R	0
		4	R		11	18	22	7	10	12	15		1	17	9	21	5	24		10	R	1
		5	L		10	17	21	6	9	11	14		24	16	8	20	4	23		6	L	1
		6	R		20	3	7	16	19	21	24		10	2	18	6	14	9		8	R	1
6.10.16	83	1	R	7-5	16	17	14	22	23	8	2		19	12	18	24	15			9	L	0	25.8
		2	R		8	9	6	14	15	24	18		11	4	10	16	7			10	R	1
		3	L		12	13	10	18	19	4	22		15	8	14	20	11			6	L	1
		4	L		4	5	2	10	11	20	14		7	24	6	12	3			8	R	0
		5	R		20	21	18	2	3	12	6		23	16	22	4	19			7	L	0
		6	L		2	3	24	8	9	18	12		5	22	4	10	1			6	L	1
6.10.16	84	1	L	4-2	13	20	9	23					11	10						9	L	1	25.8
		2	L		7	14	18	3					21	13						10	R	0
		3	R		14	21	10	24					12	11						7	R	1
		4	L		8	15	4	18					6	5						5	L	1
		5	R		18	1	14	4					16	15						8	L	0
		6	R		4	11	24	14					2	1						7	L	0
Tortoise:	Rikutaro
Date	Session	Trial	Larger number tray	Pair	Large stimulus positions								Small stimulus positions							Latency (s)	Side	Correct (1 vs 0)	Temp
7.10.16	85	1	R	2-1	15	12							8							24	L	0	23.4
		2	L		6	3							23							5	R	0
		3	L		15	22							9							5	L	1
		4	R		10	7							3							6	R	1
		5	L		16	13							9							4	L	1
		6	R		20	17							13							5	R	1
7.10.16	86	1	L	3-1	12	21	15						7							4	L	1	23.8
		2	R		16	1	19						11							3	R	1
		3	L		23	8	2						18							7	L	1
		4	R		9	18	12						4							4	R	1
		5	L		18	3	21						13							4	L	1
		6	R		5	14	8						24							5	R	1
7.10.16	87	1	R	3-2	12	9	8						5	13						7	R	1	24.5
		2	R		14	11	10						7	15						8	R	1
		3	L		17	14	13						10	18						7	R	0
		4	L		6	3	2						23	7						4	R	0
		5	R		20	17	16						13	21						7	R	1
		6	L		9	6	5						2	10						6	L	1
11.10.16	88	1	L	4-1	10	18	14	13					17							17	L	1	21.4
		2	L		5	13	9	8					12							7	L	1
		3	R		13	21	17	16					20							5	L	0
		4	L		7	15	11	10					14							5	L	1
		5	R		23	7	3	2					6							3	R	1
		6	R		2	10	6	5					9							6	R	1
Tortoise:	Rikutaro
Date	Session	Trial	Larger number tray	Pair	Large stimulus positions								Small stimulus positions							Latency (s)	Side	Correct (1 vs 0)	Temp
11.10.16	89	1	R	4-2	5	6	12	8					3	11						9	R	1	24.1
		2	L		24	1	7	3					22	6						5	L	1
		3	L		11	12	18	14					9	17						6	L	1
		4	R		3	4	10	6					1	9						5	R	1
		5	L		21	22	4	24					19	3						8	L	1
		6	R		22	23	5	1					20	4						5	R	1
11.10.16	90	1	L	4-3	10	11	5	7					8	20	12					7	L	1	24.8
		2	R		20	4	3	6					5	24	23					8	L	0
		3	L		24	8	7	10					9	4	3					8	L	1
		4	R		4	12	11	14					13	8	7					7	L	0
		5	L		21	5	4	7					6	1	24					5	L	1
		6	R		16	24	23	2					1	20	19					6	L	0
12.10.16	91	1	R	5-1	13	9	23	11	10				20							15	R	1	24.4
		2	R		7	18	3	21	13				14							5	R	1
		3	L		14	10	24	12	11				21							5	L	1
		4	L		8	4	18	6	5				15							5	L	1
		5	R		18	14	4	16	15				1							7	R	1
		6	L		4	24	14	2	1				11							5	L	1
12.10.16	92	1	L	5-2	5	1	4	6	19				12	16						5	L	1	24.4
		2	L		4	24	3	5	18				11	15						6	R	0
		3	R		12	8	11	13	2				19	23						5	L	0
		4	L		20	7	4	23	13				5	15						6	L	1
		5	R		9	5	8	10	23				16	20						5	R	1
		6	R		2	22	1	3	16				9	13						4	R	1
Tortoise:	Rikutaro
Date	Session	Trial	Larger number tray	Pair	Large stimulus positions								Small stimulus positions							Latency (s)	Side	Correct (1 vs 0)	Temp
12.10.16	93	1	R	5-3	16	23	6	22	1				3	12	15					23	R	1	23.4
		2	L		23	6	13	5	2				10	19	22					5	L	1
		3	L		14	21	4	20	3				1	10	13					4	L	1
		4	R		13	20	3	19	5				24	9	12					8	R	1
		5	L		17	24	7	23	9				4	13	16					4	L	1
		6	R		19	2	9	1	8				6	15	18					4	R	1
13.10.16	94	1	L	5-4	3	4	7	17	9				10	14	23	2				7	L	1	21.7
		2	R		21	22	1	11	3				4	8	17	20				9	L	0
		3	L		18	19	22	8	24				1	5	14	17				7	L	1
		4	R		22	23	2	12	4				5	9	18	21				5	R	1
		5	L		24	1	4	14	6				7	11	20	23				7	R	0
		6	R		1	2	5	15	7				8	12	21	24				11	L	0
13.10.16	95	1	R	6-1	5	12	1	4	6	19			16							6	R	1	21.7
		2	R		4	11	24	3	5	18			15							5	R	1
		3	L		12	19	8	11	13	2			23							6	L	1
		4	L		20	5	7	4	23	13			15							5	L	1
		5	R		9	16	5	8	10	23			20							5	R	1
		6	L		2	9	22	1	3	16			13							9	L	1
13.10.16	96	1	L	6-2	16	12	15	6	22	14			23	3						6	L	1	21.4
		2	L		23	19	22	13	5	21			6	10						4	L	1
		3	R		14	10	13	4	20	12			21	1						7	R	1
		4	L		13	9	12	3	19	11			20	24						6	L	1
		5	R		17	13	16	7	23	15			24	4						5	R	1
		6	R		19	15	18	9	1	17			2	6						5	R	1
Tortoise:	Rikutaro
Date	Session	Trial	Larger number tray	Pair	Large stimulus positions								Small stimulus positions							Latency (s)	Side	Correct (1 vs 0)	Temp
14.10.16	97	1	R	6-3	8	13	1	16	5	10			22	7	11					91	L	0	22.8
		2	L		9	14	2	17	6	11			23	8	12					7	L	1
		3	L		14	19	7	22	11	16			4	13	17					15	L	1
		4	R		6	11	23	14	3	8			20	5	9					6	R	1
		5	L		3	8	20	11	24	5			17	2	6					7	R	0
		6	R		15	20	8	23	12	17			5	14	18					7	R	1
14.10.16	98	1	L	6-4	17	24	15	14	2	18			13	3	5	20				8	L	1	23.9
		2	R		10	17	8	7	19	11			6	20	22	13				9	R	1
		3	L		12	19	10	9	21	13			8	22	24	15				4	R	0
		4	R		23	6	21	20	8	24			19	9	11	2				5	L	0
		5	L		2	9	24	23	11	3			22	12	14	5				6	L	1
		6	R		9	16	7	6	18	10			5	19	21	12				6	R	1
14.10.16	99	1	R	6-5	5	10	19	7	17	14			4	8	22	13	2			10	L	0	24.5
		2	R		12	17	2	14	24	21			11	15	5	20	9			7	R	1
		3	L		22	3	12	24	10	7			21	1	15	6	19			7	L	1
		4	L		10	15	24	12	22	19			9	13	3	18	7			8	R	0
		5	R		21	2	11	23	9	6			20	24	14	5	18			7	L	0
		6	L		23	4	13	1	11	8			22	2	16	7	20			6	L	1
18.10.16	100	1	L	7-1	24	22	12	13	10	2	1		1							8	L	1	26.9
		2	L		7	5	19	20	17	9	2		8							6	L	1
		3	R		18	16	6	7	4	20	3		19							6	L	0
		4	L		22	20	10	11	8	24	4		23							5	L	1
		5	R		9	7	21	22	19	11	5		10							6	R	1
		6	R		15	13	3	4	1	17	6		16							4	R	1
Tortoise:	Rikutaro
Date	Session	Trial	Larger number tray	Pair	Large stimulus positions								Small stimulus positions							Latency (s)	Side	Correct (1 vs 0)	Temp
18.10.16	101	1	R	7-2	1	20	18	8	6	22	17	19	21	15						11	L	0	27.3
		2	L		2	21	19	9	7	23	18	20	22	16						4	L	1
		3	L		3	23	21	11	9	1	20	22	24	18						3	L	1
		4	R		4	13	11	1	23	15	10	12	14	8						4	L	0
		5	L		5	6	4	18	16	8	3	5	7	1						3	L	1
		6	R		6	16	14	4	2	18	13	15	17	11						3	R	1
18.10.16	102	1	L	7-3	1	13	4	5	23	22	10		8	21	11					5	R	0	29.7
		2	R		16	4	19	20	14	13	1		23	12	2					4	L	0
		3	L		21	9	24	1	19	18	6		4	17	7					3	L	1
		4	R		22	10	1	2	20	19	7		5	18	8					5	L	0
		5	L		24	12	3	4	22	21	9		7	20	10					5	L	1
		6	R		3	15	6	7	1	24	12		10	23	13					6	L	0
19.10.16	103	1	R	7-4	5	22	13	2	7	17	1	14	10	19	4	8				6	L	0	26.8
		2	R		12	5	20	9	14	24	2	21	17	2	11	15				4	L	0
		3	L		22	15	6	19	24	10	3	7	3	12	21	1				5	L	1
		4	L		10	3	18	7	12	22	4	19	15	24	9	13				4	L	1
		5	R		21	14	5	18	23	9	6	6	2	11	20	24				9	R	1
		6	L		23	16	7	20	1	11	8	8	4	13	22	2				6	L	1
19.10.16	104	1	L	7-5	16	2	19	12	18	24	15		17	14	22	23	8			4	L	1	26.4
		2	L		8	18	11	4	10	16	7		9	6	14	15	24			6	L	1
		3	R		12	22	15	8	14	20	11		13	10	18	19	4			3	L	0
		4	L		4	14	7	24	6	12	3		5	2	10	11	20			6	L	1
		5	R		20	6	23	16	22	4	19		21	18	2	3	12			3	L	0
		6	R		2	12	5	22	4	10	1		3	24	8	9	18			2	L	0
Tortoise:	Rikutaro
Date	Session	Trial	Larger number tray	Pair	Large stimulus positions								Small stimulus positions							Latency (s)	Side	Correct (1 vs 0)	Temp
19.10.16	105	1	R	7-6	15	5	21	13	1	9	4		22	2	11	14	16	19		5	L	0	27.1
		2	L		6	20	12	4	16	24	19		13	17	2	5	7	10		6	L	1
		3	R		8	22	14	6	18	2	21		15	19	4	7	9	12		3	L	0
		4	L		11	1	17	9	21	5	24		18	22	7	10	12	15		7	L	1
		5	L		10	24	16	8	20	4	23		17	21	6	9	11	14		6	L	1
		6	R		20	10	2	18	6	14	9		3	7	16	19	21	24		5	L	0
20.10.16	106	1	R	2-1	15	8							12							71	R	1	26.1
		2	L		6	23							3							4	L	1
		3	L		15	9							22							5	R	0
		4	R		10	3							7							3	R	1
		5	L		16	9							13							8	L	1
		6	R		20	13							17							6	L	0
20.10.16	107	1	L	3-1	12	7	15						21							22	L	1	26.3
		2	R		16	11	19						1							4	R	1
		3	L		23	18	2						8							4	L	1
		4	R		9	4	12						18							14	L	0
		5	L		18	13	21						3							2	L	1
		6	R		5	24	8						14							4	R	1
20.10.16	108	1	R	3-2	12	13	8						5	9						9	L	0	26.7
		2	R		14	15	10						7	11						7	R	1
		3	L		17	18	13						10	14						3	L	1
		4	L		6	7	2						23	3						4	R	0
		5	R		20	21	16						13	17						4	R	1
		6	L		9	10	5						2	6						6	L	1
Tortoise:	Rikutaro
Date	Session	Trial	Larger number tray	Pair	Large stimulus positions								Small stimulus positions							Latency (s)	Side	Correct (1 vs 0)	Temp
21.10.16	109	1	L	4-1	10	17	14	13					18							11	L	1	25.3
		2	L		5	12	9	8					13							10	L	1
		3	R		13	20	17	16					21							6	R	1
		4	L		7	14	11	10					15							7	L	1
		5	R		23	6	3	2					7							5	R	1
		6	R		2	9	6	5					10							18	L	0
21.10.16	110	1	R	4-2	5	11	12	8					3	6						11	R	1	24.4
		2	L		24	6	7	3					22	1						8	L	1
		3	L		11	17	18	14					9	12						11	L	1
		4	R		3	9	10	6					1	4						6	R	1
		5	L		21	3	4	24					19	22						8	R	0
		6	R		22	4	5	1					20	23						6	L	0
21.10.16	111	1	L	4-3	10	20	5	7					8	11	12					11	L	1	24.4
		2	R		20	24	3	6					5	4	23					7	L	0
		3	L		24	4	7	10					9	8	3					5	L	1
		4	R		4	8	11	14					13	12	7					7	R	1
		5	L		21	1	4	7					6	5	24					10	L	1
		6	R		16	20	23	2					1	24	19					4	L	0
24.10.16	112	1	R	5-1	13	20	23	11	10				9							6	R	1	20.8
		2	R		7	14	3	21	13				18							4	R	1
		3	L		14	21	24	12	11				10							5	L	1
		4	L		8	15	18	6	5				4							5	L	1
		5	R		18	1	4	16	15				14							4	R	1
		6	L		4	11	14	2	1				24							6	R	0
Tortoise:	Rikutaro
Date	Session	Trial	Larger number tray	Pair	Large stimulus positions								Small stimulus positions							Latency (s)	Side	Correct (1 vs 0)	Temp
24.10.16	113	1	L	5-2	5	16	4	6	19				12	1						6	R	0	24.1
		2	L		4	15	3	5	18				11	24						5	R	0
		3	R		12	23	11	13	2				19	8						4	L	0
		4	L		20	15	4	23	13				5	7						4	L	1
		5	R		9	20	8	10	23				16	5						4	R	1
		6	R		2	13	1	3	16				9	22						3	R	1
24.10.16	114	1	R	5-3	16	12	6	22	1				3	23	15					3	L	0	29
		2	L		23	19	13	5	2				10	6	22					3	L	1
		3	L		14	10	4	20	3				1	21	13					4	L	1
		4	R		13	9	3	19	5				24	20	12					3	L	0
		5	L		17	13	7	23	9				4	24	16					3	L	1
		6	R		19	15	9	1	8				6	2	18					4	L	0
26.10.16	115	1	L	5-4	3	14	7	17	9				10	4	23	2				2	L	1	24.2
		2	R		21	8	1	11	3				4	22	17	20				3	L	0
		3	L		18	5	22	8	24				1	19	14	17				6	R	0
		4	R		22	9	2	12	4				5	23	18	21				3	L	0
		5	L		24	11	4	14	6				7	1	20	23				3	L	1
		6	R		1	12	5	15	7				8	2	21	24				4	L	0
26.10.16	116	1	R	6-1	5	16	1	4	6	19			12							7	R	1	24
		2	R		4	15	24	3	5	18			11							4	R	1
		3	L		12	23	8	11	13	2			19							3	L	1
		4	L		20	15	7	4	23	13			5							2	L	1
		5	R		9	20	5	8	10	23			16							2	R	1
		6	L		2	13	22	1	3	16			9							5	L	0
Tortoise:	Rikutaro
Date	Session	Trial	Larger number tray	Pair	Large stimulus positions								Small stimulus positions							Latency (s)	Side	Correct (1 vs 0)	Temp
26.10.16	117	1	L	6-2	16	3	15	6	22	14			23	12						5	L	1	28
		2	L		23	10	22	13	5	21			6	19						3	L	1
		3	R		14	1	13	4	20	12			21	10						2	L	0
		4	L		13	24	12	3	19	11			20	9						4	L	1
		5	R		17	4	16	7	23	15			24	13						3	L	0
		6	R		19	6	18	9	1	17			2	15						2	R	1
27.10.16	118	1	R	6-3	8	7	1	16	5	10			22	13	11					6	L	0	22.1
		2	L		9	8	2	17	6	11			23	14	12					6	R	0
		3	L		14	13	7	22	11	16			4	19	17					3	L	1
		4	R		6	5	23	14	3	8			20	11	9					3	L	0
		5	L		3	2	20	11	24	5			17	8	6					5	L	1
		6	R		15	14	8	23	12	17			5	20	18					4	R	1
27.10.16	119	1	L	6-4	17	3	15	14	2	18			13	24	5	20				8	L	1	32.9
		2	R		10	20	8	7	19	11			6	17	22	13				4	L	0
		3	L		12	22	10	9	21	13			8	19	24	15				3	L	1
		4	R		23	9	21	20	8	24			19	6	11	2				13	R	1
		5	L		2	12	24	23	11	3			22	9	14	5				5	L	1
		6	R		9	19	7	6	18	10			5	16	21	12				6	L	0
27.10.16	120	1	R	6-5	5	8	19	7	17	14			4	10	22	13	2			4	L	0	37.4
		2	R		12	15	2	14	24	21			11	17	5	20	9			7	R	1
		3	L		22	1	12	24	10	7			21	3	15	6	19			5	L	1
		4	L		10	13	24	12	22	19			9	15	3	18	7			2	R	0
		5	R		21	24	11	23	9	6			20	2	14	5	18			3	L	0
		6	L		23	2	13	1	11	8			22	4	16	7	20			4	R	0
Tortoise:	Rikutaro
Date	Session	Trial	Larger number tray	Pair	Large stimulus positions								Small stimulus positions							Latency (s)	Side	Correct (1 vs 0)	Temp
31.10.16	121	1	L	7-1	24	1	12	13	10	2	1		22							8	R	0	20.3
		2	L		7	8	19	20	17	9	2		5							6	L	1
		3	R		18	19	6	7	4	20	3		16							4	R	1
		4	L		22	23	10	11	8	24	4		20							4	L	1
		5	R		9	10	21	22	19	11	5		7							4	R	1
		6	R		15	16	3	4	1	17	6		13							3	R	1
31.10.16	122	1	R	7-2	1	15	18	8	6	22	17	19	21	20						7	L	0	19.8
		2	L		2	16	19	9	7	23	18	20	22	21						7	R	0
		3	L		3	18	21	11	9	1	20	22	24	23						6	R	0
		4	R		4	8	11	1	23	15	10	12	14	13						7	R	1
		5	L		5	1	4	18	16	8	3	5	7	6						4	L	1
		6	R		6	11	14	4	2	18	13	15	17	16						7	L	0
31.10.16	123	1	L	7-3	1	21	4	5	23	22	10		8	13	11					8	L	1	19
		2	R		16	12	19	20	14	13	1		23	4	2					5	R	1
		3	L		21	17	24	1	19	18	6		4	9	7					3	L	1
		4	R		22	18	1	2	20	19	7		5	10	8					5	R	1
		5	L		24	20	3	4	22	21	9		7	12	10					5	L	1
		6	R		3	23	6	7	1	24	12		10	15	13					7	R	1
1.11.16	124	1	R	7-4	5	19	13	2	7	17	1	14	10	22	4	8				7	L	0	23.1
		2	R		12	2	20	9	14	24	2	21	17	5	11	15				2	R	1
		3	L		22	12	6	19	24	10	3	7	3	15	21	1				4	L	1
		4	L		10	24	18	7	12	22	4	19	15	3	9	13				7	L	1
		5	R		21	11	5	18	23	9	6	6	2	14	20	24				6	R	1
		6	L		23	13	7	20	1	11	8	8	4	16	22	2				6	L	1
Tortoise:	Rikutaro
Date	Session	Trial	Larger number tray	Pair	Large stimulus positions								Small stimulus positions							Latency (s)	Side	Correct (1 vs 0)	Temp
1.11.16	125	1	L	7-5	16	14	19	12	18	24	15		17	2	22	23	8			13	R	0	19
		2	L		8	6	11	4	10	16	7		9	18	14	15	24			5	L	1
		3	R		12	10	15	8	14	20	11		13	22	18	19	4			6	R	1
		4	L		4	2	7	24	6	12	3		5	14	10	11	20			7	R	0
		5	R		20	18	23	16	22	4	19		21	6	2	3	12			4	R	1
		6	R		2	24	5	22	4	10	1		3	12	8	9	18			11	L	0
1.11.16	126	1	R	7-6	15	2	21	13	1	9	4		22	5	11	14	16	19		8	L	0	17.4
		2	L		6	17	12	4	16	24	19		13	20	2	5	7	10		5	R	0
		3	R		8	19	14	6	18	2	21		15	22	4	7	9	12		11	R	1
		4	L		11	22	17	9	21	5	24		18	1	7	10	12	15		7	L	1
		5	L		10	21	16	8	20	4	23		17	24	6	9	11	14		6	L	1
		6	R		20	7	2	18	6	14	9		3	10	16	19	21	24		8	L	0
